# Supplementary material for: Integration of lncRNA–miRNA–mRNA reveals novel insights into oviposition regulation in honey bees
Source: PeerJ. 2017 Oct 5;5:e3881. doi: 10.7717/peerj.3881 (PMC5632538; doi:10.7717/peerj.3881)
Supplement: Table S3 [file peerj-05-3881-s003.xlsx]

## Sheet: GO terms with DE mRNA_Que_Vir
Enriched GO terms for DE mRNAs in ovary activation process
GO_accession	Description	Term_type	Over_represented_pValue	Corrected_pValue	DEG_item	DEG_list	Bg_item	Bg_list	Gene_names
GO:0009987	cellular process	biological_process	2.2842e-147	2.231e-143	2597	3612	6628	12231	FBgn0008635,FBgn0003557,FBgn0027338,FBgn0005633,FBgn0086472,FBgn0034789,FBgn0013548,FBgn0040388,FBgn0086687,FBgn0033486,FBgn0011828,FBgn0036196,FBgn0033225,FBgn0010303,FBgn0037063,FBgn0034259,FBgn0024288,FBgn0035627,FBgn0039710,FBgn0031266,FBgn0022338,FBgn0011715,FBgn0000370,FBgn0041709,FBgn0029512,FBgn0039209,FBgn0052075,FBgn0027291,FBgn0014127,FBgn0033902,FBgn0031851,FBgn0016694,FBgn0037135,FBg…
GO:0044763	single-organism cellular process	biological_process	4.8791e-137	2.3827e-133	2145	3612	5158	12231	FBgn0010051,FBgn0033465,FBgn0003205,FBgn0039713,FBgn0020655,FBgn0036551,FBgn0000633,FBgn0039914,FBgn0067783,FBgn0086901,FBgn0266084,FBgn0010497,FBgn0000109,FBgn0004858,FBgn0011676,FBgn0036101,FBgn0037875,FBgn0029672,FBgn0052133,FBgn0039213,FBgn0017590,FBgn0003206,FBgn0030230,FBgn0030503,FBgn0039827,FBgn0029840,FBgn0027498,FBgn0022213,FBgn0028509,FBgn0011693,FBgn0040075,FBgn0037741,FBgn0035811,FBg…
GO:0065007	biological regulation	biological_process	4.4648e-125	1.4536e-121	1520	3612	3304	12231	FBgn0028984,FBgn0013717,FBgn0003460,FBgn0033897,FBgn0005411,FBgn0031456,FBgn0023517,FBgn0085437,FBgn0021872,FBgn0036480,FBgn0033438,FBgn0025743,FBgn0052206,FBgn0000394,FBgn0000319,FBgn0003499,FBgn0002789,FBgn0263120,FBgn0052451,FBgn0259243,FBgn0032006,FBgn0003450,FBgn0015799,FBgn0029067,FBgn0000024,FBgn0015283,FBgn0250753,FBgn0015794,FBgn0010238,FBgn0027505,FBgn0020887,FBgn0266369,FBgn0003867,FBg…
GO:0048731	system development	biological_process	8.6958e-122	2.1233e-118	1120	3612	2199	12231	FBgn0003124,FBgn0020762,FBgn0001075,FBgn0031885,FBgn0052179,FBgn0025638,FBgn0051481,FBgn0002973,FBgn0023407,FBgn0262736,FBgn0011481,FBgn0000606,FBgn0263605,FBgn0260866,FBgn0004177,FBgn0038742,FBgn0010407,FBgn0020386,FBgn0034718,FBgn0038211,FBgn0003175,FBgn0000137,FBgn0262111,FBgn0038016,FBgn0261509,FBgn0024188,FBgn0028734,FBgn0015218,FBgn0000557,FBgn0035802,FBgn0003464,FBgn0004618,FBgn0004378,FBg…
GO:0050789	regulation of biological process	biological_process	2.362e-118	4.6139e-115	1411	3612	3031	12231	FBgn0034722,FBgn0021796,FBgn0003090,FBgn0016687,FBgn0026326,FBgn0004436,FBgn0011592,FBgn0035499,FBgn0259789,FBgn0031118,FBgn0063923,FBgn0266717,FBgn0001257,FBgn0000405,FBgn0004102,FBgn0015509,FBgn0260660,FBgn0029881,FBgn0085450,FBgn0033668,FBgn0086906,FBgn0052479,FBgn0024833,FBgn0039110,FBgn0000721,FBgn0028992,FBgn0267791,FBgn0261573,FBgn0000119,FBgn0027601,FBgn0267378,FBgn0040513,FBgn0039883,FBg…
GO:0048856	anatomical structure development	biological_process	1.6983e-116	2.7645e-113	1395	3612	2997	12231	FBgn0045035,FBgn0003984,FBgn0036742,FBgn0015582,FBgn0024921,FBgn0051721,FBgn0052528,FBgn0086758,FBgn0013987,FBgn0040318,FBgn0025381,FBgn0261258,FBgn0020238,FBgn0004049,FBgn0034720,FBgn0035498,FBgn0039932,FBgn0261285,FBgn0000709,FBgn0004649,FBgn0264307,FBgn0010575,FBgn0030887,FBgn0000404,FBgn0042085,FBgn0001250,FBgn0061469,FBgn0267002,FBgn0000139,FBgn0037884,FBgn0039927,FBgn0010300,FBgn0037081,FBg…
GO:0044699	single-organism process	biological_process	6.0957e-115	8.5053e-112	2512	3612	6591	12231	FBgn0037387,FBgn0003429,FBgn0086372,FBgn0052669,FBgn0031824,FBgn0025802,FBgn0030506,FBgn0051064,FBgn0264707,FBgn0013718,FBgn0039680,FBgn0053531,FBgn0023177,FBgn0259139,FBgn0086674,FBgn0029903,FBgn0261524,FBgn0024187,FBgn0261239,FBgn0000253,FBgn0024814,FBgn0014026,FBgn0030304,FBgn0003334,FBgn0267431,FBgn0261929,FBgn0039227,FBgn0013812,FBgn0038984,FBgn0033379,FBgn0037345,FBgn0029818,FBgn0000404,FBg…
GO:0005623	cell	cellular_component	1.233e-112	1.3381e-109	2230	3612	5637	12231	FBgn0000182,FBgn0262647,FBgn0003744,FBgn0039566,FBgn0028402,FBgn0011259,FBgn0001233,FBgn0034957,FBgn0053870,FBgn0028387,FBgn0264493,FBgn0031549,FBgn0030310,FBgn0250871,FBgn0029174,FBgn0260991,FBgn0263396,FBgn0032361,FBgn0250910,FBgn0052190,FBgn0004897,FBgn0264560,FBgn0003507,FBgn0259483,FBgn0250816,FBgn0026206,FBgn0031106,FBgn0033264,FBgn0003742,FBgn0011659,FBgn0026144,FBgn0003654,FBgn0264562,FBg…
GO:0044464	cell part	cellular_component	1.233e-112	1.3381e-109	2230	3612	5637	12231	FBgn0034476,FBgn0038578,FBgn0263391,FBgn0034351,FBgn0261068,FBgn0025463,FBgn0262483,FBgn0004859,FBgn0017581,FBgn0003396,FBgn0086444,FBgn0259214,FBgn0038577,FBgn0003731,FBgn0039067,FBgn0038585,FBgn0010416,FBgn0027582,FBgn0000320,FBgn0259927,FBgn0015288,FBgn0035438,FBgn0022023,FBgn0013343,FBgn0038740,FBgn0010341,FBgn0050404,FBgn0038369,FBgn0000116,FBgn0000180,FBgn0261565,FBgn0030121,FBgn0038876,FBg…
GO:0050794	regulation of cellular process	biological_process	5.6895e-112	5.557e-109	1323	3612	2820	12231	FBgn0010422,FBgn0003165,FBgn0039120,FBgn0263864,FBgn0034537,FBgn0013765,FBgn0030018,FBgn0027535,FBgn0266521,FBgn0038816,FBgn0262579,FBgn0017550,FBgn0030477,FBgn0013799,FBgn0024179,FBgn0262125,FBgn0262732,FBgn0004237,FBgn0036761,FBgn0265523,FBgn0026402,FBgn0037248,FBgn0031879,FBgn0002735,FBgn0026479,FBgn0263197,FBgn0259174,FBgn0003118,FBgn0052707,FBgn0053958,FBgn0039904,FBgn0266450,FBgn0020617,FBg…
GO:0032502	developmental process	biological_process	4.2465e-110	3.7705e-107	1493	3612	3327	12231	FBgn0045823,FBgn0085443,FBgn0262743,FBgn0039858,FBgn0001970,FBgn0013726,FBgn0035236,FBgn0039286,FBgn0243514,FBgn0023097,FBgn0045852,FBgn0034908,FBgn0025741,FBgn0261269,FBgn0028622,FBgn0031866,FBgn0261279,FBgn0030592,FBgn0027335,FBgn0000351,FBgn0262160,FBgn0011771,FBgn0004117,FBgn0013469,FBgn0263352,FBgn0045064,FBgn0011692,FBgn0261788,FBgn0039528,FBgn0033901,FBgn0029941,FBgn0024985,FBgn0020299,FBg…
GO:0044767	single-organism developmental process	biological_process	2.3733e-109	1.9317e-106	1477	3612	3285	12231	FBgn0015391,FBgn0000212,FBgn0005596,FBgn0038983,FBgn0260799,FBgn0004380,FBgn0031260,FBgn0033413,FBgn0004838,FBgn0004648,FBgn0031149,FBgn0263102,FBgn0039234,FBgn0005666,FBgn0002783,FBgn0038755,FBgn0051158,FBgn0029176,FBgn0261446,FBgn0021875,FBgn0002774,FBgn0027885,FBgn0005322,FBgn0066365,FBgn0259113,FBgn0016075,FBgn0013563,FBgn0003366,FBgn0041171,FBgn0033348,FBgn0030855,FBgn0040080,FBgn0037473,FBg…
GO:0007275	multicellular organismal development	biological_process	1.2e-108	9.0157e-106	1294	3612	2759	12231	FBgn0000499,FBgn0002873,FBgn0010340,FBgn0037481,FBgn0264954,FBgn0028704,FBgn0264922,FBgn0010772,FBgn0261953,FBgn0004606,FBgn0023518,FBgn0033380,FBgn0001180,FBgn0010434,FBgn0010417,FBgn0000527,FBgn0038815,FBgn0027066,FBgn0002521,FBgn0026371,FBgn0032298,FBgn0267435,FBgn0020307,FBgn0033015,FBgn0030505,FBgn0037164,FBgn0036814,FBgn0026620,FBgn0261276,FBgn0029688,FBgn0002643,FBgn0041156,FBgn0030057,FBg…
GO:0005488	binding	molecular_function	6.3967e-105	4.4626e-102	2263	3612	5816	12231	FBgn0259923,FBgn0038247,FBgn0082598,FBgn0035909,FBgn0024273,FBgn0032382,FBgn0002174,FBgn0010379,FBgn0037756,FBgn0039155,FBgn0027052,FBgn0034975,FBgn0015075,FBgn0033846,FBgn0031990,FBgn0024314,FBgn0086708,FBgn0035842,FBgn0087039,FBgn0033061,FBgn0004378,FBgn0029761,FBgn0016794,FBgn0030093,FBgn0003475,FBgn0000099,FBgn0051357,FBgn0000273,FBgn0033890,FBgn0053985,FBgn0039226,FBgn0032026,FBgn0034389,FBg…
GO:0005515	protein binding	molecular_function	1.3065e-101	8.5069e-99	1370	3612	3026	12231	FBgn0035880,FBgn0039705,FBgn0037653,FBgn0060296,FBgn0266375,FBgn0266579,FBgn0050342,FBgn0053172,FBgn0031256,FBgn0035903,FBgn0034315,FBgn0015379,FBgn0011659,FBgn0003654,FBgn0262360,FBgn0261535,FBgn0033607,FBgn0083960,FBgn0003975,FBgn0025879,FBgn0016078,FBgn0010356,FBgn0004907,FBgn0263278,FBgn0261931,FBgn0032397,FBgn0003687,FBgn0261873,FBgn0263599,FBgn0020224,FBgn0265297,FBgn0000017,FBgn0053139,FBg…
GO:0009653	anatomical structure morphogenesis	biological_process	6.6243e-100	4.0437e-97	884	3612	1692	12231	FBgn0051145,FBgn0032629,FBgn0015799,FBgn0030183,FBgn0032006,FBgn0082582,FBgn0053196,FBgn0263120,FBgn0003499,FBgn0013984,FBgn0002789,FBgn0262081,FBgn0000723,FBgn0250786,FBgn0000319,FBgn0015331,FBgn0025743,FBgn0003254,FBgn0033438,FBgn0029123,FBgn0036480,FBgn0030863,FBgn0265598,FBgn0250876,FBgn0039925,FBgn0023517,FBgn0000479,FBgn0267698,FBgn0261617,FBgn0004893,FBgn0003716,FBgn0000014,FBgn0033897,FBg…
GO:0071840	cellular component organization or biogenesis	biological_process	1.0695e-95	6.1445e-93	1178	3612	2516	12231	FBgn0026479,FBgn0263197,FBgn0259174,FBgn0039904,FBgn0052707,FBgn0026402,FBgn0037248,FBgn0039909,FBgn0262527,FBgn0033339,FBgn0035831,FBgn0266450,FBgn0030480,FBgn0013756,FBgn0026428,FBgn0001168,FBgn0015818,FBgn0024329,FBgn0020306,FBgn0005624,FBgn0039532,FBgn0261437,FBgn0005630,FBgn0002542,FBgn0038834,FBgn0010926,FBgn0030018,FBgn0013765,FBgn0034537,FBgn0010621,FBgn0010246,FBgn0004369,FBgn0003165,FBg…
GO:0016043	cellular component organization	biological_process	2.2761e-95	1.235e-92	1157	3612	2459	12231	FBgn0025802,FBgn0086372,FBgn0030805,FBgn0003870,FBgn0039680,FBgn0013718,FBgn0086710,FBgn0030506,FBgn0053208,FBgn0042693,FBgn0259139,FBgn0011818,FBgn0262742,FBgn0037778,FBgn0261524,FBgn0029903,FBgn0025790,FBgn0020278,FBgn0032859,FBgn0024814,FBgn0041092,FBgn0000253,FBgn0005636,FBgn0261239,FBgn0038546,FBgn0027835,FBgn0039227,FBgn0003334,FBgn0014026,FBgn0029818,FBgn0011708,FBgn0033379,FBgn0011020,FBg…
GO:0048869	cellular developmental process	biological_process	5.4138e-94	2.783e-91	1089	3612	2278	12231	FBgn0004638,FBgn0024320,FBgn0024189,FBgn0264272,FBgn0261811,FBgn0031661,FBgn0033246,FBgn0000662,FBgn0000108,FBgn0010435,FBgn0031601,FBgn0034451,FBgn0262866,FBgn0028577,FBgn0261599,FBgn0029870,FBgn0085447,FBgn0038874,FBgn0086357,FBgn0029114,FBgn0035357,FBgn0039488,FBgn0035851,FBgn0021760,FBgn0000635,FBgn0261064,FBgn0025686,FBgn0031779,FBgn0004009,FBgn0026238,FBgn0001965,FBgn0004839,FBgn0028789,FBg…
GO:0005622	intracellular	cellular_component	1.4716e-91	7.1866e-89	1934	3612	4847	12231	FBgn0261862,FBgn0037697,FBgn0031668,FBgn0037792,FBgn0036059,FBgn0031493,FBgn0026431,FBgn0025832,FBgn0027095,FBgn0263289,FBgn0085446,FBgn0263933,FBgn0003720,FBgn0038927,FBgn0000611,FBgn0011764,FBgn0039966,FBgn0028982,FBgn0087035,FBgn0038065,FBgn0000546,FBgn0011640,FBgn0004650,FBgn0024807,FBgn0030915,FBgn0033160,FBgn0012058,FBgn0000413,FBgn0086356,FBgn0028837,FBgn0037376,FBgn0004607,FBgn0027565,FBg…
GO:0044707	single-multicellular organism process	biological_process	2.0332e-90	9.4564e-88	1436	3612	3305	12231	FBgn0003507,FBgn0043900,FBgn0032499,FBgn0264560,FBgn0004897,FBgn0003742,FBgn0052056,FBgn0033264,FBgn0001320,FBgn0259483,FBgn0003308,FBgn0027889,FBgn0020389,FBgn0024227,FBgn0029174,FBgn0250871,FBgn0263396,FBgn0034009,FBgn0003887,FBgn0260991,FBgn0003339,FBgn0039632,FBgn0014343,FBgn0261403,FBgn0262559,FBgn0033869,FBgn0264493,FBgn0015754,FBgn0028387,FBgn0032949,FBgn0034180,FBgn0001233,FBgn0086451,FBg…
GO:0044424	intracellular part	cellular_component	3.1681e-90	1.4065e-87	1903	3612	4759	12231	FBgn0011740,FBgn0001297,FBgn0022740,FBgn0038578,FBgn0261434,FBgn0039358,FBgn0016930,FBgn0265045,FBgn0263391,FBgn0033578,FBgn0034351,FBgn0266719,FBgn0261068,FBgn0028744,FBgn0001186,FBgn0000083,FBgn0038035,FBgn0025463,FBgn0031117,FBgn0032129,FBgn0038269,FBgn0039175,FBgn0033757,FBgn0003396,FBgn0086444,FBgn0038197,FBgn0262483,FBgn0037255,FBgn0004859,FBgn0017581,FBgn0039067,FBgn0038577,FBgn0038818,FBg…
GO:0030154	cell differentiation	biological_process	2.0897e-89	8.8741e-87	1044	3612	2183	12231	FBgn0029840,FBgn0036487,FBgn0261984,FBgn0017590,FBgn0029672,FBgn0036101,FBgn0016034,FBgn0003651,FBgn0004858,FBgn0086901,FBgn0266084,FBgn0261588,FBgn0035577,FBgn0262871,FBgn0041203,FBgn0035106,FBgn0000633,FBgn0004197,FBgn0035524,FBgn0039713,FBgn0051871,FBgn0024277,FBgn0027548,FBgn0032821,FBgn0003205,FBgn0010217,FBgn0032475,FBgn0032010,FBgn0004875,FBgn0037632,FBgn0003525,FBgn0011648,FBgn0004198,FBg…
GO:0048468	cell development	biological_process	5.0811e-85	2.0678e-82	748	3612	1419	12231	FBgn0029688,FBgn0026620,FBgn0033155,FBgn0041156,FBgn0033015,FBgn0025360,FBgn0004432,FBgn0003888,FBgn0038826,FBgn0031988,FBgn0032848,FBgn0024811,FBgn0000352,FBgn0001138,FBgn0015399,FBgn0030057,FBgn0033260,FBgn0262738,FBgn0028999,FBgn0033476,FBgn0000047,FBgn0037098,FBgn0027948,FBgn0086362,FBgn0031985,FBgn0036398,FBgn0010772,FBgn0264922,FBgn0033247,FBgn0262526,FBgn0002576,FBgn0000499,FBgn0011300,FBg…
GO:0007399	nervous system development	biological_process	5.5531e-84	2.1695e-81	803	3612	1567	12231	FBgn0035060,FBgn0261286,FBgn0004102,FBgn0015509,FBgn0036500,FBgn0031903,FBgn0043012,FBgn0036036,FBgn0260660,FBgn0038145,FBgn0085450,FBgn0015797,FBgn0002917,FBgn0003090,FBgn0021796,FBgn0250820,FBgn0040066,FBgn0040294,FBgn0011592,FBgn0004795,FBgn0028500,FBgn0011661,FBgn0040324,FBgn0023172,FBgn0003721,FBgn0265434,FBgn0039883,FBgn0039132,FBgn0260794,FBgn0001104,FBgn0001624,FBgn0011655,FBgn0003079,FBg…
GO:0048513	organ development	biological_process	9.7898e-83	3.6776e-80	668	3612	1228	12231	FBgn0037098,FBgn0261983,FBgn0086362,FBgn0002576,FBgn0002873,FBgn0000499,FBgn0028704,FBgn0011300,FBgn0264954,FBgn0029094,FBgn0016693,FBgn0027066,FBgn0016756,FBgn0267435,FBgn0001332,FBgn0001180,FBgn0001253,FBgn0010434,FBgn0261953,FBgn0004606,FBgn0261556,FBgn0023518,FBgn0033504,FBgn0028968,FBgn0031745,FBgn0028573,FBgn0002643,FBgn0037164,FBgn0036814,FBgn0261276,FBgn0002413,FBgn0045063,FBgn0026317,FBg…
GO:0044237	cellular metabolic process	biological_process	8.2427e-73	2.9817e-70	1607	3612	3983	12231	FBgn0017550,FBgn0016054,FBgn0038641,FBgn0030477,FBgn0038816,FBgn0262732,FBgn0004237,FBgn0036761,FBgn0013799,FBgn0024179,FBgn0034537,FBgn0010621,FBgn0030018,FBgn0004369,FBgn0003165,FBgn0010422,FBgn0263864,FBgn0044419,FBgn0027535,FBgn0037737,FBgn0036813,FBgn0031995,FBgn0033886,FBgn0042094,FBgn0028997,FBgn0026428,FBgn0013756,FBgn0001168,FBgn0015818,FBgn0028685,FBgn0038198,FBgn0020306,FBgn0024329,FBg…
GO:0022008	neurogenesis	biological_process	7.2712e-72	2.5363e-69	702	3612	1372	12231	FBgn0000212,FBgn0038983,FBgn0086901,FBgn0261588,FBgn0004380,FBgn0003651,FBgn0033413,FBgn0004858,FBgn0004838,FBgn0039234,FBgn0029672,FBgn0002783,FBgn0036101,FBgn0029840,FBgn0051158,FBgn0036487,FBgn0261984,FBgn0017590,FBgn0002774,FBgn0027885,FBgn0024277,FBgn0027548,FBgn0259113,FBgn0032821,FBgn0003205,FBgn0013563,FBgn0041171,FBgn0003366,FBgn0039713,FBgn0051871,FBgn0030855,FBgn0040080,FBgn0041203,FBg…
GO:0043226	organelle	cellular_component	8.7402e-72	2.9436e-69	1629	3612	4062	12231	FBgn0031575,FBgn0032876,FBgn0016041,FBgn0086677,FBgn0027359,FBgn0014037,FBgn0002564,FBgn0001624,FBgn0003231,FBgn0037146,FBgn0028327,FBgn0264357,FBgn0014870,FBgn0004242,FBgn0031634,FBgn0265434,FBgn0264490,FBgn0020251,FBgn0028926,FBgn0260794,FBgn0011606,FBgn0260960,FBgn0267378,FBgn0036973,FBgn0267791,FBgn0261573,FBgn0000119,FBgn0033696,FBgn0003435,FBgn0035741,FBgn0040890,FBgn0029881,FBgn0003074,FBg…
GO:0043229	intracellular organelle	cellular_component	1.2374e-71	4.0284e-69	1611	3612	4007	12231	FBgn0033079,FBgn0260743,FBgn0005533,FBgn0039938,FBgn0013764,FBgn0031536,FBgn0011305,FBgn0263995,FBgn0029095,FBgn0039300,FBgn0025334,FBgn0037473,FBgn0040344,FBgn0033210,FBgn0002774,FBgn0015828,FBgn0027885,FBgn0005322,FBgn0013563,FBgn0036135,FBgn0033348,FBgn0259113,FBgn0016075,FBgn0029176,FBgn0021875,FBgn0024986,FBgn0263102,FBgn0039234,FBgn0004838,FBgn0005666,FBgn0024909,FBgn0002783,FBgn0051116,FBg…
GO:0048699	generation of neurons	biological_process	4.5828e-71	1.4439e-68	493	3612	854	12231	FBgn0011225,FBgn0011655,FBgn0003079,FBgn0033791,FBgn0051092,FBgn0010473,FBgn0030276,FBgn0003964,FBgn0001624,FBgn0001104,FBgn0025582,FBgn0265434,FBgn0039883,FBgn0039132,FBgn0000565,FBgn0003041,FBgn0003204,FBgn0086677,FBgn0039338,FBgn0014007,FBgn0038432,FBgn0036258,FBgn0261451,FBgn0044323,FBgn0025740,FBgn0003435,FBgn0025936,FBgn0003513,FBgn0010415,FBgn0011604,FBgn0004876,FBgn0264075,FBgn0000229,FBg…
GO:0032501	multicellular organismal process	biological_process	1.0065e-67	3.0722e-65	1518	3612	3755	12231	FBgn0002526,FBgn0260987,FBgn0023169,FBgn0034408,FBgn0027620,FBgn0026562,FBgn0015269,FBgn0262739,FBgn0011648,FBgn0004198,FBgn0003525,FBgn0004875,FBgn0037632,FBgn0261041,FBgn0032010,FBgn0003218,FBgn0032475,FBgn0267795,FBgn0000179,FBgn0030600,FBgn0259246,FBgn0022213,FBgn0003292,FBgn0036414,FBgn0040075,FBgn0019960,FBgn0002931,FBgn0011205,FBgn0035719,FBgn0261618,FBgn0020622,FBgn0015589,FBgn0046222,FBg…
GO:0030182	neuron differentiation	biological_process	1.018e-63	3.013e-61	452	3612	788	12231	FBgn0029094,FBgn0262742,FBgn0002521,FBgn0267435,FBgn0027596,FBgn0038742,FBgn0010434,FBgn0004606,FBgn0029903,FBgn0034718,FBgn0086358,FBgn0025790,FBgn0031745,FBgn0028968,FBgn0037098,FBgn0028734,FBgn0003870,FBgn0024188,FBgn0027948,FBgn0010772,FBgn0261509,FBgn0264922,FBgn0262111,FBgn0004618,FBgn0002576,FBgn0000499,FBgn0053208,FBgn0011300,FBgn0045980,FBgn0028704,FBgn0264954,FBgn0037481,FBgn0003334,FBg…
GO:0048518	positive regulation of biological process	biological_process	1.6575e-63	4.7614e-61	546	3612	1019	12231	FBgn0260635,FBgn0038167,FBgn0263782,FBgn0262473,FBgn0026015,FBgn0014018,FBgn0027594,FBgn0031883,FBgn0037093,FBgn0000439,FBgn0024248,FBgn0265174,FBgn0041188,FBgn0015919,FBgn0040071,FBgn0035993,FBgn0261385,FBgn0003862,FBgn0019972,FBgn0011571,FBgn0259791,FBgn0020496,FBgn0010382,FBgn0004837,FBgn0032388,FBgn0266848,FBgn0028426,FBgn0003028,FBgn0017418,FBgn0003430,FBgn0010415,FBgn0041585,FBgn0020621,FBg…
GO:0060429	epithelium development	biological_process	2.0033e-62	5.5905e-60	539	3612	1007	12231	FBgn0086357,FBgn0000635,FBgn0264959,FBgn0032812,FBgn0001122,FBgn0002524,FBgn0004009,FBgn0261064,FBgn0263598,FBgn0026238,FBgn0028789,FBgn0001965,FBgn0003963,FBgn0010313,FBgn0003169,FBgn0011763,FBgn0020392,FBgn0264272,FBgn0004638,FBgn0004870,FBgn0261885,FBgn0036257,FBgn0261811,FBgn0002552,FBgn0002932,FBgn0000711,FBgn0262866,FBgn0002926,FBgn0028371,FBgn0043903,FBgn0041111,FBgn0003053,FBgn0032929,FBg…
GO:0050896	response to stimulus	biological_process	3.6315e-62	9.8525e-60	1116	3612	2593	12231	FBgn0000319,FBgn0052206,FBgn0025743,FBgn0030529,FBgn0032006,FBgn0003450,FBgn0015799,FBgn0052451,FBgn0263120,FBgn0259243,FBgn0033897,FBgn0003460,FBgn0013717,FBgn0028984,FBgn0015615,FBgn0033438,FBgn0023517,FBgn0021872,FBgn0085437,FBgn0250876,FBgn0263231,FBgn0035533,FBgn0026147,FBgn0000482,FBgn0250753,FBgn0015283,FBgn0029067,FBgn0050263,FBgn0000024,FBgn0003867,FBgn0020887,FBgn0012034,FBgn0015794,FBg…
GO:0009887	organ morphogenesis	biological_process	3.9337e-62	1.0384e-59	447	3612	783	12231	FBgn0011206,FBgn0001325,FBgn0262169,FBgn0001108,FBgn0015279,FBgn0032230,FBgn0035574,FBgn0003410,FBgn0265276,FBgn0001324,FBgn0086683,FBgn0001981,FBgn0014388,FBgn0038862,FBgn0004885,FBgn0085407,FBgn0024244,FBgn0004435,FBgn0011715,FBgn0000299,FBgn0024236,FBgn0039907,FBgn0021818,FBgn0260798,FBgn0045823,FBgn0266557,FBgn0035632,FBgn0010113,FBgn0046704,FBgn0016081,FBgn0011217,FBgn0000395,FBgn0013726,FBg…
GO:0032989	cellular component morphogenesis	biological_process	7.9161e-62	2.0346e-59	482	3612	869	12231	FBgn0250788,FBgn0259212,FBgn0050021,FBgn0031006,FBgn0025381,FBgn0020238,FBgn0261285,FBgn0000709,FBgn0264089,FBgn0261793,FBgn0034720,FBgn0259685,FBgn0016977,FBgn0010575,FBgn0002577,FBgn0261963,FBgn0020440,FBgn0264307,FBgn0005655,FBgn0033987,FBgn0002441,FBgn0000173,FBgn0036742,FBgn0051721,FBgn0000578,FBgn0020388,FBgn0000099,FBgn0000581,FBgn0259984,FBgn0013987,FBgn0086758,FBgn0031955,FBgn0032248,FBg…
GO:0019222	regulation of metabolic process	biological_process	9.0023e-62	2.2545e-59	733	3612	1516	12231	FBgn0003612,FBgn0011739,FBgn0264562,FBgn0003975,FBgn0260936,FBgn0039705,FBgn0024183,FBgn0086680,FBgn0263599,FBgn0020224,FBgn0265297,FBgn0036915,FBgn0000567,FBgn0010356,FBgn0025455,FBgn0004907,FBgn0037363,FBgn0023489,FBgn0003687,FBgn0042696,FBgn0040339,FBgn0265048,FBgn0015240,FBgn0033633,FBgn0264815,FBgn0052380,FBgn0026441,FBgn0015024,FBgn0022942,FBgn0020261,FBgn0022959,FBgn0026573,FBgn0085436,FBg…
GO:0009888	tissue development	biological_process	2.167e-61	5.2912e-59	583	3612	1124	12231	FBgn0029067,FBgn0020513,FBgn0262127,FBgn0005536,FBgn0026181,FBgn0027505,FBgn0010238,FBgn0085397,FBgn0033988,FBgn0086908,FBgn0035533,FBgn0003319,FBgn0266711,FBgn0000482,FBgn0015615,FBgn0028984,FBgn0033897,FBgn0267698,FBgn0003716,FBgn0261617,FBgn0004893,FBgn0000014,FBgn0003460,FBgn0030863,FBgn0029504,FBgn0265598,FBgn0021872,FBgn0033438,FBgn0003254,FBgn0082582,FBgn0053196,FBgn0000723,FBgn0250786,FBg…
GO:0044260	cellular macromolecule metabolic process	biological_process	3.0485e-60	7.2622e-58	1261	3612	3042	12231	FBgn0011648,FBgn0038344,FBgn0004198,FBgn0003525,FBgn0039757,FBgn0037632,FBgn0036746,FBgn0027497,FBgn0266064,FBgn0032214,FBgn0032475,FBgn0029676,FBgn0010774,FBgn0037703,FBgn0260987,FBgn0023169,FBgn0261387,FBgn0028406,FBgn0035464,FBgn0027620,FBgn0025639,FBgn0008646,FBgn0262739,FBgn0002931,FBgn0020622,FBgn0259824,FBgn0263979,FBgn0003520,FBgn0000179,FBgn0026418,FBgn0030600,FBgn0038902,FBgn0038146,FBg…
GO:0048522	positive regulation of cellular process	biological_process	2.8575e-59	6.6451e-57	494	3612	911	12231	FBgn0016694,FBgn0035574,FBgn0030309,FBgn0033902,FBgn0035194,FBgn0040372,FBgn0003567,FBgn0026192,FBgn0035976,FBgn0031762,FBgn0011206,FBgn0031781,FBgn0015279,FBgn0262169,FBgn0264492,FBgn0026143,FBgn0011715,FBgn0039969,FBgn0000370,FBgn0038862,FBgn0026262,FBgn0014006,FBgn0040491,FBgn0021818,FBgn0033716,FBgn0039907,FBgn0029512,FBgn0001981,FBgn0033692,FBgn0001324,FBgn0010303,FBgn0010909,FBgn0013726,FBg…
GO:0048519	negative regulation of biological process	biological_process	6.6756e-59	1.5163e-56	558	3612	1074	12231	FBgn0045852,FBgn0027495,FBgn0039710,FBgn0041191,FBgn0037327,FBgn0039858,FBgn0032614,FBgn0027338,FBgn0261786,FBgn0261788,FBgn0250823,FBgn0033901,FBgn0003557,FBgn0001139,FBgn0000351,FBgn0263352,FBgn0013469,FBgn0004855,FBgn0031851,FBgn0030366,FBgn0265276,FBgn0026192,FBgn0261787,FBgn0001325,FBgn0259938,FBgn0014388,FBgn0004435,FBgn0011715,FBgn0034878,FBgn0040491,FBgn0034261,FBgn0011640,FBgn0000546,FBg…
GO:0048666	neuron development	biological_process	7.4597e-59	1.6559e-56	398	3612	681	12231	FBgn0262870,FBgn0085407,FBgn0026143,FBgn0031114,FBgn0004435,FBgn0011715,FBgn0014388,FBgn0004885,FBgn0035713,FBgn0004108,FBgn0038300,FBgn0002565,FBgn0031762,FBgn0000307,FBgn0002023,FBgn0259938,FBgn0015279,FBgn0038498,FBgn0001325,FBgn0264492,FBgn0001108,FBgn0035574,FBgn0026375,FBgn0033902,FBgn0040372,FBgn0001139,FBgn0041111,FBgn0261269,FBgn0015371,FBgn0003053,FBgn0011771,FBgn0052227,FBgn0003391,FBg…
GO:0007154	cell communication	biological_process	2.129e-58	4.6208e-56	793	3612	1703	12231	FBgn0029114,FBgn0052672,FBgn0020248,FBgn0263131,FBgn0264959,FBgn0038504,FBgn0000635,FBgn0021760,FBgn0025686,FBgn0004009,FBgn0031799,FBgn0001122,FBgn0261086,FBgn0038874,FBgn0040350,FBgn0039911,FBgn0003963,FBgn0039403,FBgn0011763,FBgn0003169,FBgn0036278,FBgn0026238,FBgn0011603,FBgn0004839,FBgn0001965,FBgn0010109,FBgn0028990,FBgn0002932,FBgn0040079,FBgn0039354,FBgn0002552,FBgn0000711,FBgn0263111,FBg…
GO:0051716	cellular response to stimulus	biological_process	1.2061e-57	2.5608e-55	787	3612	1692	12231	FBgn0262562,FBgn0036843,FBgn0015282,FBgn0020655,FBgn0033887,FBgn0035106,FBgn0035132,FBgn0011747,FBgn0004197,FBgn0039914,FBgn0040080,FBgn0039924,FBgn0029095,FBgn0085426,FBgn0032821,FBgn0010051,FBgn0003205,FBgn0041171,FBgn0031216,FBgn0003366,FBgn0264785,FBgn0024277,FBgn0027548,FBgn0014340,FBgn0038199,FBgn0261984,FBgn0003206,FBgn0038755,FBgn0051158,FBgn0029840,FBgn0034240,FBgn0011676,FBgn0039889,FBg…
GO:0048523	negative regulation of cellular process	biological_process	5.1229e-57	1.0646e-54	501	3612	940	12231	FBgn0010909,FBgn0012051,FBgn0045852,FBgn0010113,FBgn0037327,FBgn0261270,FBgn0041191,FBgn0266557,FBgn0004367,FBgn0039710,FBgn0040208,FBgn0011217,FBgn0032614,FBgn0039858,FBgn0260444,FBgn0260749,FBgn0261788,FBgn0261786,FBgn0027338,FBgn0028546,FBgn0004373,FBgn0051216,FBgn0003557,FBgn0250823,FBgn0033901,FBgn0036239,FBgn0001139,FBgn0011666,FBgn0015371,FBgn0003053,FBgn0013469,FBgn0263352,FBgn0032929,FBg…
GO:0000902	cell morphogenesis	biological_process	8.3077e-57	1.6904e-54	427	3612	759	12231	FBgn0010280,FBgn0041203,FBgn0243511,FBgn0013764,FBgn0261268,FBgn0052137,FBgn0266417,FBgn0260934,FBgn0041171,FBgn0003205,FBgn0032821,FBgn0003255,FBgn0000239,FBgn0034697,FBgn0085436,FBgn0066365,FBgn0024277,FBgn0002774,FBgn0039924,FBgn0014133,FBgn0015024,FBgn0051871,FBgn0010173,FBgn0035317,FBgn0036101,FBgn0039234,FBgn0004838,FBgn0025455,FBgn0051961,FBgn0003312,FBgn0000017,FBgn0261984,FBgn0259108,FBg…
GO:0060255	regulation of macromolecule metabolic process	biological_process	9.7765e-56	1.9487e-53	673	3612	1395	12231	FBgn0263237,FBgn0028707,FBgn0028789,FBgn0010109,FBgn0028550,FBgn0001965,FBgn0023216,FBgn0039683,FBgn0027053,FBgn0027378,FBgn0026238,FBgn0003169,FBgn0001086,FBgn0011763,FBgn0003963,FBgn0261396,FBgn0010313,FBgn0035235,FBgn0263986,FBgn0004009,FBgn0035851,FBgn0038504,FBgn0005612,FBgn0261014,FBgn0052672,FBgn0029114,FBgn0035357,FBgn0034265,FBgn0031047,FBgn0004914,FBgn0034068,FBgn0034921,FBgn0028577,FBg…
GO:0023052	signaling	biological_process	1.0266e-54	1.966e-52	769	3612	1664	12231	FBgn0003248,FBgn0041100,FBgn0259139,FBgn0020386,FBgn0003415,FBgn0010407,FBgn0015372,FBgn0053531,FBgn0026439,FBgn0261524,FBgn0025790,FBgn0086372,FBgn0028734,FBgn0025802,FBgn0024188,FBgn0035802,FBgn0042693,FBgn0035711,FBgn0264707,FBgn0267431,FBgn0261929,FBgn0001075,FBgn0011708,FBgn0002973,FBgn0025638,FBgn0040206,FBgn0030871,FBgn0052179,FBgn0038984,FBgn0030391,FBgn0065108,FBgn0038744,FBgn0031885,FBg…
GO:0044700	single organism signaling	biological_process	1.0266e-54	1.966e-52	769	3612	1664	12231	FBgn0052758,FBgn0031030,FBgn0027356,FBgn0263006,FBgn0027575,FBgn0023076,FBgn0261119,FBgn0024510,FBgn0266758,FBgn0033773,FBgn0259984,FBgn0004611,FBgn0261244,FBgn0053094,FBgn0001105,FBgn0037359,FBgn0002938,FBgn0039419,FBgn0259212,FBgn0250788,FBgn0002044,FBgn0031006,FBgn0032363,FBgn0011836,FBgn0016977,FBgn0260940,FBgn0020279,FBgn0020440,FBgn0011573,FBgn0033987,FBgn0031458,FBgn0266599,FBgn0030590,FBg…
GO:0043227	membrane-bounded organelle	cellular_component	1.2586e-54	2.3639e-52	1339	3612	3336	12231	FBgn0020633,FBgn0036141,FBgn0053554,FBgn0015623,FBgn0037344,FBgn0038515,FBgn0003261,FBgn0013263,FBgn0004888,FBgn0015622,FBgn0053080,FBgn0032643,FBgn0033081,FBgn0262519,FBgn0262582,FBgn0011327,FBgn0001125,FBgn0263510,FBgn0037717,FBgn0036824,FBgn0261238,FBgn0030329,FBgn0031660,FBgn0086346,FBgn0265487,FBgn0061359,FBgn0032881,FBgn0259937,FBgn0031390,FBgn0011202,FBgn0011766,FBgn0022764,FBgn0026378,FBg…
GO:0031323	regulation of cellular metabolic process	biological_process	1.7556e-54	3.2352e-52	665	3612	1382	12231	FBgn0086908,FBgn0015268,FBgn0011837,FBgn0015283,FBgn0029067,FBgn0250753,FBgn0000257,FBgn0040011,FBgn0026181,FBgn0003867,FBgn0025743,FBgn0053526,FBgn0263120,FBgn0259243,FBgn0002906,FBgn0013984,FBgn0003499,FBgn0035872,FBgn0032006,FBgn0015799,FBgn0086657,FBgn0013717,FBgn0028984,FBgn0033897,FBgn0261617,FBgn0005411,FBgn0000014,FBgn0003716,FBgn0003460,FBgn0031456,FBgn0265598,FBgn0029504,FBgn0033029,FBg…
GO:0043231	intracellular membrane-bounded organelle	cellular_component	6.137e-54	1.11e-51	1335	3612	3331	12231	FBgn0086613,FBgn0020307,FBgn0033015,FBgn0011289,FBgn0030505,FBgn0004432,FBgn0028400,FBgn0029688,FBgn0039156,FBgn0262714,FBgn0002643,FBgn0261276,FBgn0015546,FBgn0016754,FBgn0041156,FBgn0023519,FBgn0001138,FBgn0030057,FBgn0052250,FBgn0028999,FBgn0003462,FBgn0013772,FBgn0030412,FBgn0037299,FBgn0027363,FBgn0035334,FBgn0004856,FBgn0027592,FBgn0263198,FBgn0033247,FBgn0037481,FBgn0264954,FBgn0037874,FBg…
GO:0051179	localization	biological_process	7.863e-54	1.3963e-51	890	3612	2011	12231	FBgn0001202,FBgn0030766,FBgn0263929,FBgn0010909,FBgn0026630,FBgn0015278,FBgn0012051,FBgn0030608,FBgn0013342,FBgn0085408,FBgn0037671,FBgn0266557,FBgn0005586,FBgn0035632,FBgn0025725,FBgn0061200,FBgn0038621,FBgn0040208,FBgn0046704,FBgn0040475,FBgn0051992,FBgn0261854,FBgn0024555,FBgn0038237,FBgn0032020,FBgn0086690,FBgn0032123,FBgn0016975,FBgn0043903,FBgn0041111,FBgn0016917,FBgn0003391,FBgn0011785,FBg…
GO:0080090	regulation of primary metabolic process	biological_process	9.5901e-54	1.6726e-51	646	3612	1336	12231	FBgn0002735,FBgn0037248,FBgn0265523,FBgn0026402,FBgn0003118,FBgn0032475,FBgn0039904,FBgn0052707,FBgn0266450,FBgn0004198,FBgn0011648,FBgn0005649,FBgn0036746,FBgn0020617,FBgn0262527,FBgn0025639,FBgn0027620,FBgn0028685,FBgn0262739,FBgn0001168,FBgn0008646,FBgn0015269,FBgn0026428,FBgn0013756,FBgn0005630,FBgn0005624,FBgn0020306,FBgn0024329,FBgn0263979,FBgn0263864,FBgn0003165,FBgn0010422,FBgn0003520,FBg…
GO:0030030	cell projection organization	biological_process	1.0399e-52	1.7818e-50	388	3612	684	12231	FBgn0051721,FBgn0003984,FBgn0032248,FBgn0031955,FBgn0086758,FBgn0000581,FBgn0259984,FBgn0000578,FBgn0000099,FBgn0020388,FBgn0016977,FBgn0034720,FBgn0261793,FBgn0259685,FBgn0264089,FBgn0025381,FBgn0020238,FBgn0050021,FBgn0031006,FBgn0250788,FBgn0000173,FBgn0002441,FBgn0033987,FBgn0264307,FBgn0261963,FBgn0010575,FBgn0033447,FBgn0261698,FBgn0001085,FBgn0266599,FBgn0030887,FBgn0034975,FBgn0014141,FBg…
GO:0035295	tube development	biological_process	1.5873e-52	2.673e-50	424	3612	772	12231	FBgn0265048,FBgn0004656,FBgn0014133,FBgn0024277,FBgn0039214,FBgn0005322,FBgn0264785,FBgn0020261,FBgn0027548,FBgn0016075,FBgn0041171,FBgn0013751,FBgn0003205,FBgn0037236,FBgn0005771,FBgn0260934,FBgn0261268,FBgn0031902,FBgn0030530,FBgn0001311,FBgn0020309,FBgn0000244,FBgn0000633,FBgn0267390,FBgn0041203,FBgn0013764,FBgn0004197,FBgn0011656,FBgn0051151,FBgn0003612,FBgn0011817,FBgn0003651,FBgn0039380,FBg…
GO:0005737	cytoplasm	cellular_component	6.697e-51	1.1086e-48	1093	3612	2630	12231	FBgn0011676,FBgn0037875,FBgn0024994,FBgn0039213,FBgn0261984,FBgn0032208,FBgn0030503,FBgn0030230,FBgn0032236,FBgn0266084,FBgn0086901,FBgn0000109,FBgn0040227,FBgn0032421,FBgn0003651,FBgn0016034,FBgn0020655,FBgn0259199,FBgn0033887,FBgn0011747,FBgn0067783,FBgn0035704,FBgn0015282,FBgn0010051,FBgn0033465,FBgn0032014,FBgn0039713,FBgn0039757,FBgn0011648,FBgn0029969,FBgn0036746,FBgn0039741,FBgn0027497,FBg…
GO:0044238	primary metabolic process	biological_process	5.8949e-50	9.596e-48	1648	3612	4361	12231	FBgn0036915,FBgn0051961,FBgn0035162,FBgn0025455,FBgn0004509,FBgn0035959,FBgn0023489,FBgn0032296,FBgn0037363,FBgn0003612,FBgn0037834,FBgn0038180,FBgn0040323,FBgn0028484,FBgn0003943,FBgn0002921,FBgn0011739,FBgn0031657,FBgn0033088,FBgn0011455,FBgn0031115,FBgn0260934,FBgn0036386,FBgn0038872,FBgn0003575,FBgn0038402,FBgn0261268,FBgn0039459,FBgn0031902,FBgn0260653,FBgn0032702,FBgn0267390,FBgn0027509,FBg…
GO:0050793	regulation of developmental process	biological_process	3.3749e-49	5.4037e-47	344	3612	595	12231	FBgn0000404,FBgn0029891,FBgn0001085,FBgn0034975,FBgn0014141,FBgn0001250,FBgn0027587,FBgn0010379,FBgn0024273,FBgn0010300,FBgn0267002,FBgn0014135,FBgn0001308,FBgn0037884,FBgn0264607,FBgn0265778,FBgn0036934,FBgn0000504,FBgn0001150,FBgn0040505,FBgn0263930,FBgn0004644,FBgn0042083,FBgn0031030,FBgn0036742,FBgn0011674,FBgn0001235,FBgn0053094,FBgn0000578,FBgn0259984,FBgn0013987,FBgn0000273,FBgn0034720,FBg…
GO:0006996	organelle organization	biological_process	5.4552e-49	8.5937e-47	730	3612	1600	12231	FBgn0002526,FBgn0038834,FBgn0002542,FBgn0039532,FBgn0005624,FBgn0020306,FBgn0260987,FBgn0037703,FBgn0024329,FBgn0027620,FBgn0029503,FBgn0025639,FBgn0015818,FBgn0026428,FBgn0013756,FBgn0030480,FBgn0003525,FBgn0029969,FBgn0033339,FBgn0037632,FBgn0004875,FBgn0261041,FBgn0037248,FBgn0052707,FBgn0039904,FBgn0263197,FBgn0026479,FBgn0044871,FBgn0262125,FBgn0039188,FBgn0267795,FBgn0004237,FBgn0259246,FBg…
GO:0007165	signal transduction	biological_process	1.3381e-48	2.0745e-46	625	3612	1315	12231	FBgn0036932,FBgn0025741,FBgn0010303,FBgn0035733,FBgn0034259,FBgn0041191,FBgn0037327,FBgn0085443,FBgn0003557,FBgn0020299,FBgn0250823,FBgn0033901,FBgn0085387,FBgn0261788,FBgn0010315,FBgn0037116,FBgn0013469,FBgn0011692,FBgn0001139,FBgn0243513,FBgn0037551,FBgn0261279,FBgn0040388,FBgn0039688,FBgn0026375,FBgn0033902,FBgn0032642,FBgn0262169,FBgn0051720,FBgn0034558,FBgn0010441,FBgn0031762,FBgn0030685,FBg…
GO:0071704	organic substance metabolic process	biological_process	1.9468e-48	2.9711e-46	1758	3612	4736	12231	FBgn0038306,FBgn0000250,FBgn0031660,FBgn0051719,FBgn0265487,FBgn0061359,FBgn0086346,FBgn0259937,FBgn0011202,FBgn0031390,FBgn0032881,FBgn0011766,FBgn0026378,FBgn0026323,FBgn0022764,FBgn0023441,FBgn0010226,FBgn0002525,FBgn0026619,FBgn0051550,FBgn0000409,FBgn0002431,FBgn0086899,FBgn0003321,FBgn0002121,FBgn0266452,FBgn0031322,FBgn0036752,FBgn0019936,FBgn0020633,FBgn0038515,FBgn0053554,FBgn0037344,FBg…
GO:0065008	regulation of biological quality	biological_process	4.0636e-47	6.106e-45	487	3612	960	12231	FBgn0000250,FBgn0030329,FBgn0003292,FBgn0011693,FBgn0038641,FBgn0267488,FBgn0265487,FBgn0039632,FBgn0011202,FBgn0030600,FBgn0262125,FBgn0024179,FBgn0031005,FBgn0259246,FBgn0026378,FBgn0263864,FBgn0039900,FBgn0259824,FBgn0003165,FBgn0022764,FBgn0010482,FBgn0030018,FBgn0052056,FBgn0001320,FBgn0086899,FBgn0031106,FBgn0004449,FBgn0259483,FBgn0011205,FBgn0002121,FBgn0010383,FBgn0003507,FBgn0264560,FBg…
GO:0031175	neuron projection development	biological_process	5.0048e-47	7.4063e-45	326	3612	562	12231	FBgn0020306,FBgn0003744,FBgn0265296,FBgn0005624,FBgn0023169,FBgn0005630,FBgn0002526,FBgn0027620,FBgn0036891,FBgn0004198,FBgn0015754,FBgn0266450,FBgn0028387,FBgn0032949,FBgn0259174,FBgn0262519,FBgn0039909,FBgn0011259,FBgn0026402,FBgn0011766,FBgn0262732,FBgn0053193,FBgn0267795,FBgn0024179,FBgn0262125,FBgn0014343,FBgn0046222,FBgn0015589,FBgn0004897,FBgn0043900,FBgn0259483,FBgn0004449,FBgn0001320,FBg…
GO:0051128	regulation of cellular component organization	biological_process	1.1044e-46	1.6099e-44	341	3612	599	12231	FBgn0025463,FBgn0085447,FBgn0034921,FBgn0029870,FBgn0034967,FBgn0003495,FBgn0028577,FBgn0013733,FBgn0000283,FBgn0034265,FBgn0261397,FBgn0024234,FBgn0041174,FBgn0263111,FBgn0028978,FBgn0036257,FBgn0262699,FBgn0264272,FBgn0000615,FBgn0004638,FBgn0001086,FBgn0086356,FBgn0004921,FBgn0010109,FBgn0013343,FBgn0023216,FBgn0001965,FBgn0010341,FBgn0038369,FBgn0004009,FBgn0001122,FBgn0020255,FBgn0261064,FBg…
GO:0048812	neuron projection morphogenesis	biological_process	1.275e-46	1.8314e-44	321	3612	552	12231	FBgn0002521,FBgn0262742,FBgn0029094,FBgn0027596,FBgn0038742,FBgn0029903,FBgn0004606,FBgn0025790,FBgn0028968,FBgn0086358,FBgn0028734,FBgn0037098,FBgn0264922,FBgn0261509,FBgn0010772,FBgn0027948,FBgn0003870,FBgn0024188,FBgn0000499,FBgn0037481,FBgn0264954,FBgn0028704,FBgn0011300,FBgn0053208,FBgn0045980,FBgn0003334,FBgn0030057,FBgn0001138,FBgn0028999,FBgn0011481,FBgn0029688,FBgn0041156,FBgn0033155,FBg…
GO:0032990	cell part morphogenesis	biological_process	1.5522e-46	2.1972e-44	347	3612	614	12231	FBgn0037280,FBgn0016047,FBgn0250753,FBgn0016919,FBgn0005536,FBgn0014163,FBgn0003430,FBgn0010238,FBgn0026181,FBgn0025800,FBgn0266369,FBgn0020887,FBgn0004880,FBgn0003862,FBgn0262123,FBgn0266711,FBgn0029157,FBgn0040348,FBgn0013717,FBgn0040283,FBgn0000464,FBgn0267698,FBgn0003447,FBgn0036480,FBgn0039925,FBgn0250876,FBgn0000479,FBgn0029123,FBgn0003892,FBgn0000629,FBgn0263120,FBgn0014018,FBgn0013984,FBg…
GO:1902589	single-organism organelle organization	biological_process	1.9874e-46	2.773e-44	548	3612	1124	12231	FBgn0053208,FBgn0030506,FBgn0086710,FBgn0013718,FBgn0015218,FBgn0039680,FBgn0024188,FBgn0000137,FBgn0262111,FBgn0028734,FBgn0025802,FBgn0029903,FBgn0265102,FBgn0041100,FBgn0037778,FBgn0011818,FBgn0020386,FBgn0027835,FBgn0002466,FBgn0263987,FBgn0004177,FBgn0261239,FBgn0000253,FBgn0032859,FBgn0020278,FBgn0030871,FBgn0031196,FBgn0014863,FBgn0011020,FBgn0052343,FBgn0031885,FBgn0030891,FBgn0033379,FBg…
GO:0007444	imaginal disc development	biological_process	3.6457e-46	5.0152e-44	360	3612	647	12231	FBgn0263102,FBgn0052133,FBgn0004648,FBgn0031149,FBgn0025879,FBgn0002783,FBgn0011676,FBgn0038755,FBgn0020224,FBgn0000212,FBgn0036919,FBgn0086901,FBgn0266084,FBgn0011817,FBgn0003612,FBgn0011739,FBgn0004858,FBgn0039380,FBgn0003975,FBgn0004197,FBgn0013764,FBgn0267390,FBgn0041203,FBgn0051151,FBgn0037236,FBgn0005771,FBgn0260934,FBgn0030530,FBgn0020309,FBgn0000244,FBgn0261268,FBgn0031902,FBgn0020261,FBg…
GO:0048858	cell projection morphogenesis	biological_process	4.6314e-46	6.2826e-44	344	3612	609	12231	FBgn0262125,FBgn0267795,FBgn0024179,FBgn0053193,FBgn0262732,FBgn0011766,FBgn0038170,FBgn0014343,FBgn0001320,FBgn0052056,FBgn0004449,FBgn0259483,FBgn0043900,FBgn0004897,FBgn0015589,FBgn0046222,FBgn0263864,FBgn0263979,FBgn0022764,FBgn0003165,FBgn0004369,FBgn0002526,FBgn0005630,FBgn0005624,FBgn0023169,FBgn0265296,FBgn0003744,FBgn0020306,FBgn0036891,FBgn0027620,FBgn0261004,FBgn0032949,FBgn0015754,FBg…
GO:0010468	regulation of gene expression	biological_process	8.6347e-46	1.1553e-43	526	3612	1070	12231	FBgn0004837,FBgn0028426,FBgn0032340,FBgn0003028,FBgn0032988,FBgn0025800,FBgn0003430,FBgn0040020,FBgn0004419,FBgn0036134,FBgn0025674,FBgn0035993,FBgn0024191,FBgn0003862,FBgn0001978,FBgn0004880,FBgn0019972,FBgn0020496,FBgn0038100,FBgn0031883,FBgn0035849,FBgn0261641,FBgn0000439,FBgn0039559,FBgn0015919,FBgn0040071,FBgn0041188,FBgn0263593,FBgn0000629,FBgn0024184,FBgn0031016,FBgn0260635,FBgn0022361,FBg…
GO:0048729	tissue morphogenesis	biological_process	1.6509e-45	2.179e-43	362	3612	655	12231	FBgn0026179,FBgn0035533,FBgn0005640,FBgn0003319,FBgn0010382,FBgn0266711,FBgn0020513,FBgn0029067,FBgn0003028,FBgn0005536,FBgn0004837,FBgn0003430,FBgn0010238,FBgn0026181,FBgn0085397,FBgn0025800,FBgn0260635,FBgn0003892,FBgn0038167,FBgn0013984,FBgn0000547,FBgn0250786,FBgn0000723,FBgn0034072,FBgn0082582,FBgn0053196,FBgn0030183,FBgn0032006,FBgn0020493,FBgn0051145,FBgn0015615,FBgn0028984,FBgn0003447,FBg…
GO:0006928	movement of cell or subcellular component	biological_process	2.0612e-45	2.6842e-43	339	3612	600	12231	FBgn0001316,FBgn0020620,FBgn0261434,FBgn0004055,FBgn0036804,FBgn0001297,FBgn0262699,FBgn0013733,FBgn0003495,FBgn0041174,FBgn0004666,FBgn0261397,FBgn0263391,FBgn0032812,FBgn0000320,FBgn0021760,FBgn0264959,FBgn0000635,FBgn0036059,FBgn0030941,FBgn0013811,FBgn0003731,FBgn0263289,FBgn0000546,FBgn0003169,FBgn0027655,FBgn0027053,FBgn0010341,FBgn0037726,FBgn0001965,FBgn0261800,FBgn0004839,FBgn0004885,FBg…
GO:0051171	regulation of nitrogen compound metabolic process	biological_process	2.3121e-45	2.9713e-43	520	3612	1057	12231	FBgn0030082,FBgn0026873,FBgn0259139,FBgn0003415,FBgn0037778,FBgn0035518,FBgn0085444,FBgn0005695,FBgn0035149,FBgn0004618,FBgn0038016,FBgn0000137,FBgn0003870,FBgn0025802,FBgn0028734,FBgn0052343,FBgn0051481,FBgn0266441,FBgn0030891,FBgn0039227,FBgn0003334,FBgn0000606,FBgn0027835,FBgn0041092,FBgn0005636,FBgn0260866,FBgn0261239,FBgn0011481,FBgn0261988,FBgn0014143,FBgn0263930,FBgn0004644,FBgn0000504,FBg…
GO:0002009	morphogenesis of an epithelium	biological_process	4.2527e-45	5.3943e-43	355	3612	640	12231	FBgn0027581,FBgn0001235,FBgn0000543,FBgn0000273,FBgn0000578,FBgn0000099,FBgn0010314,FBgn0025571,FBgn0086758,FBgn0052528,FBgn0024510,FBgn0003984,FBgn0261823,FBgn0002577,FBgn0010575,FBgn0015019,FBgn0035049,FBgn0261285,FBgn0000289,FBgn0016977,FBgn0039932,FBgn0259685,FBgn0004049,FBgn0259212,FBgn0001250,FBgn0014141,FBgn0045073,FBgn0042085,FBgn0001085,FBgn0001123,FBgn0034249,FBgn0010620,FBgn0004395,FBg…
GO:0040011	locomotion	biological_process	5.2875e-44	6.6209e-42	325	3612	573	12231	FBgn0033155,FBgn0028573,FBgn0003996,FBgn0003888,FBgn0263987,FBgn0000606,FBgn0005636,FBgn0000253,FBgn0041092,FBgn0027363,FBgn0039411,FBgn0024811,FBgn0262738,FBgn0028999,FBgn0033476,FBgn0052179,FBgn0011020,FBgn0001138,FBgn0030057,FBgn0002973,FBgn0027948,FBgn0003870,FBgn0010772,FBgn0261509,FBgn0086372,FBgn0037098,FBgn0028734,FBgn0011300,FBgn0053208,FBgn0000499,FBgn0262742,FBgn0001180,FBgn0004606,FBg…
GO:0005634	nucleus	cellular_component	1.9228e-43	2.3773e-41	846	3612	1977	12231	FBgn0037466,FBgn0259113,FBgn0014340,FBgn0027548,FBgn0040344,FBgn0039214,FBgn0027885,FBgn0002774,FBgn0264785,FBgn0033210,FBgn0015828,FBgn0025334,FBgn0004656,FBgn0000063,FBgn0011305,FBgn0259199,FBgn0263995,FBgn0035524,FBgn0011638,FBgn0013764,FBgn0039938,FBgn0035106,FBgn0011586,FBgn0261588,FBgn0266084,FBgn0035644,FBgn0005596,FBgn0034118,FBgn0031876,FBgn0040227,FBgn0015391,FBgn0000212,FBgn0004858,FBg…
GO:0008152	metabolic process	biological_process	1.3777e-42	1.682e-40	1903	3612	5292	12231	FBgn0026192,FBgn0010441,FBgn0000592,FBgn0002023,FBgn0011206,FBgn0026738,FBgn0016696,FBgn0265276,FBgn0003410,FBgn0030366,FBgn0050104,FBgn0031972,FBgn0039600,FBgn0027616,FBgn0031835,FBgn0001324,FBgn0086683,FBgn0034261,FBgn0032444,FBgn0040491,FBgn0263200,FBgn0037882,FBgn0034878,FBgn0004435,FBgn0014388,FBgn0265574,FBgn0038862,FBgn0026262,FBgn0001970,FBgn0039858,FBgn0032614,FBgn0037327,FBgn0036623,FBg…
GO:0048583	regulation of response to stimulus	biological_process	4.1441e-42	4.997e-40	413	3612	800	12231	FBgn0003984,FBgn0045035,FBgn0031633,FBgn0023076,FBgn0261119,FBgn0031030,FBgn0025836,FBgn0037705,FBgn0016794,FBgn0033773,FBgn0013987,FBgn0259984,FBgn0000273,FBgn0002938,FBgn0037359,FBgn0020238,FBgn0035187,FBgn0259212,FBgn0002044,FBgn0011836,FBgn0259685,FBgn0039932,FBgn0260940,FBgn0016977,FBgn0029006,FBgn0020440,FBgn0010575,FBgn0020279,FBgn0032796,FBgn0031458,FBgn0011573,FBgn0036165,FBgn0034975,FBg…
GO:0023051	regulation of signaling	biological_process	2.0139e-41	2.3988e-39	352	3612	651	12231	FBgn0000541,FBgn0015509,FBgn0260660,FBgn0053519,FBgn0010470,FBgn0040271,FBgn0003392,FBgn0036740,FBgn0029881,FBgn0085450,FBgn0052479,FBgn0039110,FBgn0024833,FBgn0001257,FBgn0260938,FBgn0035060,FBgn0029709,FBgn0003310,FBgn0261456,FBgn0001169,FBgn0031450,FBgn0028500,FBgn0023172,FBgn0020767,FBgn0023423,FBgn0003416,FBgn0031461,FBgn0003371,FBgn0034722,FBgn0003090,FBgn0016687,FBgn0261451,FBgn0086677,FBg…
GO:0010646	regulation of cell communication	biological_process	2.1369e-41	2.5146e-39	356	3612	661	12231	FBgn0024811,FBgn0010825,FBgn0030412,FBgn0001075,FBgn0000352,FBgn0004514,FBgn0027363,FBgn0015399,FBgn0002973,FBgn0030057,FBgn0052179,FBgn0262738,FBgn0035437,FBgn0040206,FBgn0025638,FBgn0065108,FBgn0031885,FBgn0038984,FBgn0002413,FBgn0020278,FBgn0000253,FBgn0026317,FBgn0004177,FBgn0030505,FBgn0264087,FBgn0028400,FBgn0041100,FBgn0029094,FBgn0027057,FBgn0259139,FBgn0003415,FBgn0028538,FBgn0001332,FBg…
GO:0000904	cell morphogenesis involved in differentiation	biological_process	5.8385e-41	6.7886e-39	291	3612	506	12231	FBgn0003862,FBgn0004880,FBgn0029157,FBgn0266711,FBgn0005536,FBgn0016047,FBgn0250753,FBgn0266369,FBgn0020887,FBgn0025800,FBgn0010238,FBgn0003430,FBgn0026181,FBgn0014163,FBgn0000629,FBgn0003892,FBgn0020493,FBgn0032629,FBgn0013984,FBgn0014018,FBgn0000723,FBgn0034072,FBgn0263120,FBgn0267698,FBgn0040283,FBgn0013717,FBgn0000464,FBgn0029123,FBgn0250876,FBgn0000479,FBgn0003721,FBgn0023172,FBgn0023423,FBg…
GO:0031326	regulation of cellular biosynthetic process	biological_process	7.1111e-41	8.171e-39	478	3612	976	12231	FBgn0028387,FBgn0266450,FBgn0015754,FBgn0010385,FBgn0004198,FBgn0011648,FBgn0036373,FBgn0261238,FBgn0035916,FBgn0036746,FBgn0020617,FBgn0262527,FBgn0033081,FBgn0001233,FBgn0002735,FBgn0037248,FBgn0265523,FBgn0003118,FBgn0032475,FBgn0039904,FBgn0262582,FBgn0262519,FBgn0013263,FBgn0005630,FBgn0005624,FBgn0025639,FBgn0027620,FBgn0028685,FBgn0262739,FBgn0000182,FBgn0001168,FBgn0008646,FBgn0015269,FBg…
GO:0009889	regulation of biosynthetic process	biological_process	1.0047e-40	1.141e-38	478	3612	977	12231	FBgn0041156,FBgn0002643,FBgn0011481,FBgn0010328,FBgn0030505,FBgn0027835,FBgn0000606,FBgn0038826,FBgn0261239,FBgn0086691,FBgn0260866,FBgn0033015,FBgn0005636,FBgn0086613,FBgn0020307,FBgn0011289,FBgn0041092,FBgn0025360,FBgn0004514,FBgn0027592,FBgn0039411,FBgn0001321,FBgn0003334,FBgn0039227,FBgn0000352,FBgn0010825,FBgn0051481,FBgn0028999,FBgn0052343,FBgn0001138,FBgn0030891,FBgn0266441,FBgn0003870,FBg…
GO:0035239	tube morphogenesis	biological_process	1.4299e-40	1.6053e-38	310	3612	553	12231	FBgn0011205,FBgn0002931,FBgn0035719,FBgn0032499,FBgn0010383,FBgn0002121,FBgn0043900,FBgn0264560,FBgn0026323,FBgn0002525,FBgn0030018,FBgn0020389,FBgn0010246,FBgn0002431,FBgn0262125,FBgn0000179,FBgn0250871,FBgn0031005,FBgn0041184,FBgn0011766,FBgn0014343,FBgn0265487,FBgn0040075,FBgn0028387,FBgn0011648,FBgn0004198,FBgn0029831,FBgn0265523,FBgn0003118,FBgn0262582,FBgn0013263,FBgn0002526,FBgn0261437,FBg…
GO:0019219	regulation of nucleobase-containing compound metabolic process	biological_process	2.2495e-40	2.4966e-38	468	3612	953	12231	FBgn0250816,FBgn0002931,FBgn0003742,FBgn0001320,FBgn0004897,FBgn0043900,FBgn0003507,FBgn0003165,FBgn0010422,FBgn0023441,FBgn0022764,FBgn0263979,FBgn0250910,FBgn0034537,FBgn0002525,FBgn0023509,FBgn0013799,FBgn0003732,FBgn0003339,FBgn0000179,FBgn0263396,FBgn0030600,FBgn0262732,FBgn0011766,FBgn0004237,FBgn0036761,FBgn0040075,FBgn0024251,FBgn0017550,FBgn0030477,FBgn0265487,FBgn0014343,FBgn0004198,FBg…
GO:0044085	cellular component biogenesis	biological_process	3.4221e-40	3.7555e-38	466	3612	949	12231	FBgn0263220,FBgn0250788,FBgn0050021,FBgn0031006,FBgn0259685,FBgn0034720,FBgn0011737,FBgn0260940,FBgn0261285,FBgn0000709,FBgn0015019,FBgn0004378,FBgn0015777,FBgn0020440,FBgn0264307,FBgn0033845,FBgn0000173,FBgn0034636,FBgn0005655,FBgn0030054,FBgn0003984,FBgn0030268,FBgn0027356,FBgn0010314,FBgn0053094,FBgn0003475,FBgn0000578,FBgn0000273,FBgn0022893,FBgn0052654,FBgn0267002,FBgn0014135,FBgn0037884,FBg…
GO:0043167	ion binding	molecular_function	6.0496e-40	6.5652e-38	955	3612	2332	12231	FBgn0005666,FBgn0011676,FBgn0036897,FBgn0039213,FBgn0033244,FBgn0004648,FBgn0039889,FBgn0021875,FBgn0032208,FBgn0037897,FBgn0261984,FBgn0038341,FBgn0034240,FBgn0051158,FBgn0039827,FBgn0027844,FBgn0003206,FBgn0030230,FBgn0004380,FBgn0032167,FBgn0033170,FBgn0015391,FBgn0000212,FBgn0031239,FBgn0004858,FBgn0036663,FBgn0003651,FBgn0032883,FBgn0263072,FBgn0020655,FBgn0004197,FBgn0041203,FBgn0035106,FBg…
GO:0048667	cell morphogenesis involved in neuron differentiation	biological_process	1.6433e-39	1.7638e-37	270	3612	463	12231	FBgn0261788,FBgn0001139,FBgn0015371,FBgn0261269,FBgn0003053,FBgn0011771,FBgn0052227,FBgn0003391,FBgn0023097,FBgn0010909,FBgn0010303,FBgn0020391,FBgn0045852,FBgn0025741,FBgn0041191,FBgn0010113,FBgn0266557,FBgn0016081,FBgn0046704,FBgn0011715,FBgn0004435,FBgn0004885,FBgn0035713,FBgn0004108,FBgn0035574,FBgn0026375,FBgn0040372,FBgn0038300,FBgn0002565,FBgn0000307,FBgn0002023,FBgn0259938,FBgn0038498,FBg…
GO:0043170	macromolecule metabolic process	biological_process	3.4467e-39	3.6592e-37	1411	3612	3743	12231	FBgn0029067,FBgn0027296,FBgn0015283,FBgn0250753,FBgn0020887,FBgn0266369,FBgn0003867,FBgn0026147,FBgn0086908,FBgn0022702,FBgn0263231,FBgn0003319,FBgn0038686,FBgn0030789,FBgn0029718,FBgn0029157,FBgn0000482,FBgn0015268,FBgn0032105,FBgn0028984,FBgn0015615,FBgn0013717,FBgn0003460,FBgn0265011,FBgn0033897,FBgn0005411,FBgn0023517,FBgn0031456,FBgn0021872,FBgn0054056,FBgn0030863,FBgn0033438,FBgn0025743,FBg…
GO:0007423	sensory organ development	biological_process	3.9404e-39	4.1383e-37	274	3612	474	12231	FBgn0039132,FBgn0039883,FBgn0035983,FBgn0086677,FBgn0000119,FBgn0044323,FBgn0026313,FBgn0003513,FBgn0004876,FBgn0037092,FBgn0264075,FBgn0019650,FBgn0004102,FBgn0263112,FBgn0024833,FBgn0005632,FBgn0016797,FBgn0003392,FBgn0010470,FBgn0031903,FBgn0037298,FBgn0040294,FBgn0003330,FBgn0003090,FBgn0041781,FBgn0003371,FBgn0000008,FBgn0015797,FBgn0036995,FBgn0028500,FBgn0001169,FBgn0011661,FBgn0020510,FBg…
GO:0044422	organelle part	cellular_component	4.0686e-39	4.2274e-37	972	3612	2392	12231	FBgn0040773,FBgn0027580,FBgn0261641,FBgn0035244,FBgn0036374,FBgn0265174,FBgn0039559,FBgn0261791,FBgn0013269,FBgn0038760,FBgn0003447,FBgn0031883,FBgn0032198,FBgn0037093,FBgn0034072,FBgn0032409,FBgn0014189,FBgn0026089,FBgn0037913,FBgn0035600,FBgn0036762,FBgn0263782,FBgn0052350,FBgn0261383,FBgn0031505,FBgn0000629,FBgn0038168,FBgn0040020,FBgn0004889,FBgn0004419,FBgn0032988,FBgn0030089,FBgn0032388,FBg…
GO:0022607	cellular component assembly	biological_process	4.2225e-39	4.3412e-37	435	3612	875	12231	FBgn0086690,FBgn0031866,FBgn0035918,FBgn0041111,FBgn0011207,FBgn0036715,FBgn0034789,FBgn0034938,FBgn0003391,FBgn0263352,FBgn0011692,FBgn0004510,FBgn0032929,FBgn0011771,FBgn0040475,FBgn0005633,FBgn0004028,FBgn0261788,FBgn0085387,FBgn0261854,FBgn0250823,FBgn0003360,FBgn0262743,FBgn0041191,FBgn0044826,FBgn0046704,FBgn0040208,FBgn0013726,FBgn0010303,FBgn0263929,FBgn0262114,FBgn0032444,FBgn0035370,FBg…
GO:0009791	post-embryonic development	biological_process	5.8072e-39	5.9082e-37	331	3612	612	12231	FBgn0016797,FBgn0031903,FBgn0000541,FBgn0037315,FBgn0004924,FBgn0010470,FBgn0052372,FBgn0004102,FBgn0025525,FBgn0260938,FBgn0023172,FBgn0031118,FBgn0259978,FBgn0030808,FBgn0259789,FBgn0003310,FBgn0266756,FBgn0031882,FBgn0261563,FBgn0001169,FBgn0011661,FBgn0003090,FBgn0003371,FBgn0036007,FBgn0026597,FBgn0000114,FBgn0001624,FBgn0001189,FBgn0002985,FBgn0011655,FBgn0011225,FBgn0003079,FBgn0003964,FBg…
GO:0060562	epithelial tube morphogenesis	biological_process	8.6659e-39	8.7258e-37	294	3612	523	12231	FBgn0001325,FBgn0262169,FBgn0011206,FBgn0026192,FBgn0265276,FBgn0035574,FBgn0032230,FBgn0014127,FBgn0001324,FBgn0001981,FBgn0024236,FBgn0039907,FBgn0021818,FBgn0260798,FBgn0038862,FBgn0014388,FBgn0004885,FBgn0024244,FBgn0011715,FBgn0016081,FBgn0045823,FBgn0035632,FBgn0266557,FBgn0010113,FBgn0030608,FBgn0037671,FBgn0000395,FBgn0030766,FBgn0010909,FBgn0010303,FBgn0003391,FBgn0016917,FBgn0040388,FBg…
GO:0010556	regulation of macromolecule biosynthetic process	biological_process	1.6586e-38	1.653e-36	453	3612	926	12231	FBgn0022361,FBgn0024184,FBgn0000629,FBgn0031016,FBgn0263120,FBgn0003499,FBgn0014018,FBgn0020493,FBgn0015799,FBgn0035849,FBgn0013717,FBgn0033897,FBgn0261617,FBgn0003716,FBgn0000014,FBgn0003460,FBgn0015919,FBgn0040071,FBgn0265598,FBgn0263593,FBgn0033029,FBgn0041188,FBgn0021872,FBgn0029504,FBgn0003254,FBgn0261641,FBgn0029123,FBgn0025456,FBgn0000439,FBgn0086908,FBgn0004880,FBgn0019972,FBgn0003862,FBg…
GO:0051252	regulation of RNA metabolic process	biological_process	2.4743e-38	2.4411e-36	448	3612	914	12231	FBgn0042630,FBgn0024285,FBgn0011715,FBgn0026262,FBgn0000370,FBgn0014388,FBgn0021818,FBgn0004401,FBgn0002922,FBgn0029512,FBgn0034261,FBgn0039209,FBgn0028471,FBgn0001981,FBgn0004878,FBgn0001324,FBgn0086683,FBgn0016694,FBgn0037220,FBgn0039600,FBgn0265276,FBgn0003567,FBgn0030366,FBgn0033166,FBgn0002023,FBgn0259938,FBgn0262169,FBgn0264492,FBgn0001325,FBgn0260749,FBgn0034985,FBgn0025682,FBgn0036239,FBg…
GO:2000112	regulation of cellular macromolecule biosynthetic process	biological_process	2.9033e-38	2.8357e-36	452	3612	925	12231	FBgn0037466,FBgn0010750,FBgn0026401,FBgn0027951,FBgn0003205,FBgn0013751,FBgn0003366,FBgn0002774,FBgn0015828,FBgn0085436,FBgn0026573,FBgn0022959,FBgn0014340,FBgn0026441,FBgn0025334,FBgn0015240,FBgn0265048,FBgn0040339,FBgn0004656,FBgn0010280,FBgn0013753,FBgn0011656,FBgn0039938,FBgn0035106,FBgn0013764,FBgn0031902,FBgn0038402,FBgn0020309,FBgn0005771,FBgn0031115,FBgn0038872,FBgn0003575,FBgn0086680,FBg…
GO:0022412	cellular process involved in reproduction in multicellular organism	biological_process	3.1359e-38	3.0325e-36	386	3612	754	12231	FBgn0003165,FBgn0263979,FBgn0263864,FBgn0013765,FBgn0003520,FBgn0002431,FBgn0027889,FBgn0030018,FBgn0026619,FBgn0023509,FBgn0026206,FBgn0011205,FBgn0266521,FBgn0015589,FBgn0010383,FBgn0003507,FBgn0002121,FBgn0000250,FBgn0015513,FBgn0039632,FBgn0036147,FBgn0014343,FBgn0031390,FBgn0263396,FBgn0034009,FBgn0011202,FBgn0259937,FBgn0011766,FBgn0041184,FBgn0033081,FBgn0001233,FBgn0262582,FBgn0025373,FBg…
GO:0051239	regulation of multicellular organismal process	biological_process	6.1681e-38	5.9062e-36	315	3612	578	12231	FBgn0261524,FBgn0026439,FBgn0000527,FBgn0025790,FBgn0020386,FBgn0001332,FBgn0000499,FBgn0002576,FBgn0037481,FBgn0036985,FBgn0011300,FBgn0028734,FBgn0037874,FBgn0003870,FBgn0030057,FBgn0002973,FBgn0014863,FBgn0262738,FBgn0001075,FBgn0027363,FBgn0003124,FBgn0004177,FBgn0026317,FBgn0000606,FBgn0002413,FBgn0037164,FBgn0029688,FBgn0042083,FBgn0000504,FBgn0001150,FBgn0004644,FBgn0263930,FBgn0040505,FBg…
GO:0044446	intracellular organelle part	cellular_component	7.1443e-38	6.7746e-36	955	3612	2355	12231	FBgn0037913,FBgn0035600,FBgn0014189,FBgn0026089,FBgn0032409,FBgn0000629,FBgn0031505,FBgn0052350,FBgn0263782,FBgn0261383,FBgn0036762,FBgn0035244,FBgn0036374,FBgn0039559,FBgn0265174,FBgn0261641,FBgn0027580,FBgn0040773,FBgn0032198,FBgn0037093,FBgn0003447,FBgn0031883,FBgn0261791,FBgn0013269,FBgn0038760,FBgn0085451,FBgn0034497,FBgn0010382,FBgn0000996,FBgn0003862,FBgn0024191,FBgn0028969,FBgn0035993,FBg…
GO:0003006	developmental process involved in reproduction	biological_process	8.1876e-38	7.6892e-36	401	3612	795	12231	FBgn0000482,FBgn0000996,FBgn0010382,FBgn0000183,FBgn0034083,FBgn0019972,FBgn0086908,FBgn0263231,FBgn0063485,FBgn0000181,FBgn0027505,FBgn0026181,FBgn0004419,FBgn0017418,FBgn0032340,FBgn0028426,FBgn0260012,FBgn0003028,FBgn0005536,FBgn0262127,FBgn0250753,FBgn0013984,FBgn0032409,FBgn0000547,FBgn0250786,FBgn0262081,FBgn0034072,FBgn0259243,FBgn0015799,FBgn0032006,FBgn0003450,FBgn0260635,FBgn0003892,FBg…
GO:0009966	regulation of signal transduction	biological_process	1.1787e-37	1.0964e-35	314	3612	577	12231	FBgn0036740,FBgn0029881,FBgn0085450,FBgn0052479,FBgn0024833,FBgn0039110,FBgn0000541,FBgn0015509,FBgn0010470,FBgn0260660,FBgn0053519,FBgn0040271,FBgn0003392,FBgn0260938,FBgn0001257,FBgn0035060,FBgn0023172,FBgn0020767,FBgn0023423,FBgn0003310,FBgn0029709,FBgn0261456,FBgn0031450,FBgn0001169,FBgn0028500,FBgn0003090,FBgn0016687,FBgn0031461,FBgn0003416,FBgn0003371,FBgn0034722,FBgn0026597,FBgn0003041,FBg…
GO:0007010	cytoskeleton organization	biological_process	1.3076e-37	1.2049e-35	345	3612	654	12231	FBgn0041203,FBgn0011747,FBgn0027509,FBgn0000667,FBgn0260934,FBgn0015282,FBgn0034646,FBgn0041775,FBgn0000244,FBgn0033210,FBgn0024277,FBgn0066365,FBgn0262733,FBgn0036354,FBgn0010173,FBgn0004169,FBgn0040080,FBgn0039924,FBgn0035162,FBgn0025455,FBgn0031452,FBgn0039213,FBgn0039234,FBgn0005666,FBgn0034968,FBgn0004907,FBgn0259108,FBgn0000017,FBgn0015391,FBgn0002773,FBgn0260799,FBgn0086901,FBgn0266084,FBg…
GO:0051641	cellular localization	biological_process	1.3339e-37	1.2176e-35	414	3612	830	12231	FBgn0002413,FBgn0026620,FBgn0024187,FBgn0029688,FBgn0020278,FBgn0036333,FBgn0024814,FBgn0036640,FBgn0000253,FBgn0031495,FBgn0263987,FBgn0028400,FBgn0030505,FBgn0000352,FBgn0030500,FBgn0037299,FBgn0030412,FBgn0003517,FBgn0027363,FBgn0003124,FBgn0030057,FBgn0033260,FBgn0002973,FBgn0029818,FBgn0011708,FBgn0033379,FBgn0038984,FBgn0052250,FBgn0261983,FBgn0028734,FBgn0025802,FBgn0086372,FBgn0264922,FBg…
GO:0048569	post-embryonic organ development	biological_process	5.1054e-37	4.5902e-35	278	3612	493	12231	FBgn0000139,FBgn0082598,FBgn0004395,FBgn0010620,FBgn0265778,FBgn0261988,FBgn0010316,FBgn0000504,FBgn0261570,FBgn0263930,FBgn0004644,FBgn0263667,FBgn0001085,FBgn0001123,FBgn0034249,FBgn0001250,FBgn0014141,FBgn0045073,FBgn0042085,FBgn0000289,FBgn0261285,FBgn0035049,FBgn0039932,FBgn0016977,FBgn0002577,FBgn0010575,FBgn0052528,FBgn0024510,FBgn0261823,FBgn0003984,FBgn0027581,FBgn0001235,FBgn0261836,FBg…
GO:0090304	nucleic acid metabolic process	biological_process	5.1227e-37	4.5902e-35	686	3612	1578	12231	FBgn0033029,FBgn0265598,FBgn0021872,FBgn0029504,FBgn0031456,FBgn0025456,FBgn0029123,FBgn0039867,FBgn0003254,FBgn0015615,FBgn0013717,FBgn0003460,FBgn0261617,FBgn0005411,FBgn0003716,FBgn0000014,FBgn0033897,FBgn0033089,FBgn0002906,FBgn0003499,FBgn0263120,FBgn0015799,FBgn0035872,FBgn0015331,FBgn0053526,FBgn0030170,FBgn0260944,FBgn0003867,FBgn0029067,FBgn0015268,FBgn0086908,FBgn0030789,FBgn0264490,FBg…
GO:0044702	single organism reproductive process	biological_process	7.8451e-37	6.9657e-35	432	3612	882	12231	FBgn0020306,FBgn0261437,FBgn0032515,FBgn0005630,FBgn0002542,FBgn0266671,FBgn0013263,FBgn0261004,FBgn0033033,FBgn0000182,FBgn0262739,FBgn0004577,FBgn0262527,FBgn0004875,FBgn0011648,FBgn0263510,FBgn0004198,FBgn0015754,FBgn0262519,FBgn0025373,FBgn0262582,FBgn0003118,FBgn0032475,FBgn0033081,FBgn0001233,FBgn0011766,FBgn0041184,FBgn0004237,FBgn0259937,FBgn0034009,FBgn0263396,FBgn0011202,FBgn0031390,FBg…
GO:0002165	instar larval or pupal development	biological_process	8.3733e-37	7.3677e-35	311	3612	574	12231	FBgn0002932,FBgn0036844,FBgn0000711,FBgn0004638,FBgn0004870,FBgn0261885,FBgn0034728,FBgn0024320,FBgn0264272,FBgn0001297,FBgn0262699,FBgn0036257,FBgn0013733,FBgn0262866,FBgn0024234,FBgn0035851,FBgn0000320,FBgn0264959,FBgn0000635,FBgn0015402,FBgn0261064,FBgn0001122,FBgn0004009,FBgn0263289,FBgn0003731,FBgn0003396,FBgn0038197,FBgn0010313,FBgn0000546,FBgn0000180,FBgn0004607,FBgn0010341,FBgn0001965,FBg…
GO:2000026	regulation of multicellular organismal development	biological_process	8.6093e-37	7.5078e-35	244	3612	414	12231	FBgn0026375,FBgn0040372,FBgn0011674,FBgn0003410,FBgn0001235,FBgn0053094,FBgn0015279,FBgn0259984,FBgn0000273,FBgn0000578,FBgn0004435,FBgn0259685,FBgn0034720,FBgn0264089,FBgn0014006,FBgn0000147,FBgn0014388,FBgn0039704,FBgn0002922,FBgn0050021,FBgn0250788,FBgn0259212,FBgn0000173,FBgn0000568,FBgn0002441,FBgn0020440,FBgn0261963,FBgn0020279,FBgn0010575,FBgn0002577,FBgn0000404,FBgn0010909,FBgn0037671,FBg…
GO:0006464	cellular protein modification process	biological_process	1.8584e-36	1.5922e-34	490	3612	1039	12231	FBgn0036180,FBgn0034277,FBgn0267390,FBgn0041203,FBgn0032702,FBgn0083992,FBgn0037816,FBgn0261268,FBgn0260934,FBgn0003205,FBgn0003366,FBgn0041171,FBgn0000239,FBgn0262733,FBgn0014340,FBgn0264785,FBgn0035397,FBgn0039214,FBgn0036207,FBgn0029819,FBgn0015024,FBgn0037838,FBgn0035593,FBgn0000063,FBgn0263278,FBgn0038870,FBgn0037363,FBgn0005666,FBgn0035425,FBgn0004907,FBgn0035245,FBgn0036897,FBgn0033244,FBg…
GO:0036211	protein modification process	biological_process	1.8584e-36	1.5922e-34	490	3612	1039	12231	FBgn0002466,FBgn0004432,FBgn0031208,FBgn0031495,FBgn0000253,FBgn0260866,FBgn0004177,FBgn0031773,FBgn0045063,FBgn0032117,FBgn0052850,FBgn0031107,FBgn0002413,FBgn0052343,FBgn0031885,FBgn0052179,FBgn0035437,FBgn0040206,FBgn0025638,FBgn0058045,FBgn0029818,FBgn0030057,FBgn0033260,FBgn0015399,FBgn0030891,FBgn0262617,FBgn0003124,FBgn0260439,FBgn0001075,FBgn0024811,FBgn0031988,FBgn0031816,FBgn0042693,FBg…
GO:0016070	RNA metabolic process	biological_process	2.978e-36	2.5292e-34	617	3612	1390	12231	FBgn0260749,FBgn0034985,FBgn0053505,FBgn0051992,FBgn0025682,FBgn0038471,FBgn0036239,FBgn0033749,FBgn0041111,FBgn0015371,FBgn0003053,FBgn0011666,FBgn0032929,FBgn0023506,FBgn0016917,FBgn0086895,FBgn0011207,FBgn0000395,FBgn0012051,FBgn0266557,FBgn0260444,FBgn0061200,FBgn0031114,FBgn0042630,FBgn0024285,FBgn0039558,FBgn0021818,FBgn0002922,FBgn0034598,FBgn0004401,FBgn0028471,FBgn0004878,FBgn0001981,FBg…
GO:0033036	macromolecule localization	biological_process	3.5865e-36	3.0198e-34	341	3612	652	12231	FBgn0263198,FBgn0262526,FBgn0000499,FBgn0027948,FBgn0031985,FBgn0264922,FBgn0028734,FBgn0261983,FBgn0086358,FBgn0028968,FBgn0086674,FBgn0033380,FBgn0010434,FBgn0029903,FBgn0015372,FBgn0035295,FBgn0259139,FBgn0263987,FBgn0000253,FBgn0024814,FBgn0036640,FBgn0020278,FBgn0026620,FBgn0262736,FBgn0002413,FBgn0025638,FBgn0030391,FBgn0038984,FBgn0011708,FBgn0029818,FBgn0002567,FBgn0002973,FBgn0033260,FBg…
GO:0007276	gamete generation	biological_process	6.4172e-36	5.357e-34	406	3612	820	12231	FBgn0010383,FBgn0003507,FBgn0002121,FBgn0266521,FBgn0015589,FBgn0003742,FBgn0011205,FBgn0026206,FBgn0026619,FBgn0002525,FBgn0023509,FBgn0002431,FBgn0003520,FBgn0013765,FBgn0027889,FBgn0030018,FBgn0263979,FBgn0263864,FBgn0259824,FBgn0003165,FBgn0041184,FBgn0011766,FBgn0263396,FBgn0011202,FBgn0034009,FBgn0031390,FBgn0259937,FBgn0039632,FBgn0036147,FBgn0014343,FBgn0015513,FBgn0000250,FBgn0004875,FBg…
GO:0009790	embryo development	biological_process	9.0509e-36	7.4916e-34	297	3612	545	12231	FBgn0261524,FBgn0004359,FBgn0004606,FBgn0001180,FBgn0010434,FBgn0003415,FBgn0027066,FBgn0259139,FBgn0026371,FBgn0015218,FBgn0027108,FBgn0036985,FBgn0005695,FBgn0000499,FBgn0002576,FBgn0262526,FBgn0000137,FBgn0264922,FBgn0027948,FBgn0031985,FBgn0003870,FBgn0028734,FBgn0011020,FBgn0040206,FBgn0051481,FBgn0002973,FBgn0004856,FBgn0003124,FBgn0010825,FBgn0001321,FBgn0000606,FBgn0002643,FBgn0261988,FBg…
GO:0000278	mitotic cell cycle	biological_process	1.5074e-35	1.2372e-33	318	3612	598	12231	FBgn0005655,FBgn0002441,FBgn0000173,FBgn0033845,FBgn0000147,FBgn0002878,FBgn0004378,FBgn0015019,FBgn0011737,FBgn0020616,FBgn0002044,FBgn0259212,FBgn0004170,FBgn0027783,FBgn0020238,FBgn0014029,FBgn0033890,FBgn0010314,FBgn0053094,FBgn0030268,FBgn0017430,FBgn0027375,FBgn0011674,FBgn0040273,FBgn0261823,FBgn0045035,FBgn0010316,FBgn0004106,FBgn0004644,FBgn0014141,FBgn0086359,FBgn0037249,FBgn0000404,FBg…
GO:0007049	cell cycle	biological_process	1.7568e-35	1.4299e-33	419	3612	857	12231	FBgn0004170,FBgn0027783,FBgn0259212,FBgn0002044,FBgn0020238,FBgn0002878,FBgn0000147,FBgn0015019,FBgn0004378,FBgn0020616,FBgn0011737,FBgn0029977,FBgn0033845,FBgn0264307,FBgn0005655,FBgn0000173,FBgn0002441,FBgn0011674,FBgn0027375,FBgn0045035,FBgn0261823,FBgn0040273,FBgn0030054,FBgn0030268,FBgn0017430,FBgn0010314,FBgn0053094,FBgn0027581,FBgn0033890,FBgn0014029,FBgn0001308,FBgn0010300,FBgn0261954,FBg…
GO:0051234	establishment of localization	biological_process	2.1354e-35	1.7237e-33	718	3612	1685	12231	FBgn0021760,FBgn0264959,FBgn0050035,FBgn0259164,FBgn0261794,FBgn0031779,FBgn0030114,FBgn0261064,FBgn0086694,FBgn0013811,FBgn0034716,FBgn0261086,FBgn0086357,FBgn0040350,FBgn0033028,FBgn0038950,FBgn0038722,FBgn0037912,FBgn0001086,FBgn0051634,FBgn0036116,FBgn0263598,FBgn0027655,FBgn0039620,FBgn0011603,FBgn0023216,FBgn0066101,FBgn0039800,FBgn0010747,FBgn0263111,FBgn0000711,FBgn0037715,FBgn0000615,FBg…
GO:0010467	gene expression	biological_process	4.4222e-35	3.5403e-33	738	3612	1746	12231	FBgn0001233,FBgn0262519,FBgn0039566,FBgn0262582,FBgn0028402,FBgn0028387,FBgn0015754,FBgn0036373,FBgn0263510,FBgn0050122,FBgn0262559,FBgn0261238,FBgn0035916,FBgn0039218,FBgn0019936,FBgn0000182,FBgn0262647,FBgn0036974,FBgn0261552,FBgn0037344,FBgn0053554,FBgn0013263,FBgn0003261,FBgn0032515,FBgn0017579,FBgn0022764,FBgn0023441,FBgn0023509,FBgn0002525,FBgn0051550,FBgn0001320,FBgn0003742,FBgn0250816,FBg…
GO:0006725	cellular aromatic compound metabolic process	biological_process	5.7477e-35	4.564e-33	827	3612	2007	12231	FBgn0023506,FBgn0032929,FBgn0011207,FBgn0086895,FBgn0016917,FBgn0035918,FBgn0041111,FBgn0033749,FBgn0011666,FBgn0038237,FBgn0003053,FBgn0015371,FBgn0025682,FBgn0034245,FBgn0036239,FBgn0261854,FBgn0038471,FBgn0024555,FBgn0260749,FBgn0026869,FBgn0051992,FBgn0053505,FBgn0034985,FBgn0061200,FBgn0260444,FBgn0266557,FBgn0035632,FBgn0004367,FBgn0030646,FBgn0012051,FBgn0000395,FBgn0001981,FBgn0004878,FBg…
GO:0007560	imaginal disc morphogenesis	biological_process	7.0258e-35	5.4897e-33	260	3612	460	12231	FBgn0002643,FBgn0002413,FBgn0262736,FBgn0030505,FBgn0020307,FBgn0260866,FBgn0024811,FBgn0001075,FBgn0010825,FBgn0039227,FBgn0000352,FBgn0267336,FBgn0031885,FBgn0003870,FBgn0262111,FBgn0261983,FBgn0011300,FBgn0013718,FBgn0035802,FBgn0000499,FBgn0016693,FBgn0003415,FBgn0020386,FBgn0001253,FBgn0010434,FBgn0003175,FBgn0261953,FBgn0261556,FBgn0024510,FBgn0052528,FBgn0003984,FBgn0261823,FBgn0001235,FBg…
GO:0048563	post-embryonic organ morphogenesis	biological_process	7.0258e-35	5.4897e-33	260	3612	460	12231	FBgn0036141,FBgn0033033,FBgn0038747,FBgn0005630,FBgn0261437,FBgn0002526,FBgn0013263,FBgn0030870,FBgn0003744,FBgn0039532,FBgn0265523,FBgn0262582,FBgn0003118,FBgn0004198,FBgn0011648,FBgn0028387,FBgn0029831,FBgn0040075,FBgn0014343,FBgn0265487,FBgn0000179,FBgn0011766,FBgn0031005,FBgn0041184,FBgn0250871,FBgn0026323,FBgn0002431,FBgn0010246,FBgn0030018,FBgn0020389,FBgn0035719,FBgn0002931,FBgn0011205,FBg…
GO:0009886	post-embryonic morphogenesis	biological_process	1.1704e-34	9.0724e-33	270	3612	485	12231	FBgn0263289,FBgn0003731,FBgn0038197,FBgn0003396,FBgn0000320,FBgn0035851,FBgn0000635,FBgn0264959,FBgn0261064,FBgn0015402,FBgn0001122,FBgn0004009,FBgn0004607,FBgn0010341,FBgn0001965,FBgn0010313,FBgn0000546,FBgn0000180,FBgn0004638,FBgn0004870,FBgn0261885,FBgn0264272,FBgn0001297,FBgn0262699,FBgn0036257,FBgn0002932,FBgn0036844,FBgn0000711,FBgn0262866,FBgn0024234,FBgn0013733,FBgn0040388,FBgn0016917,FBg…
GO:0048707	instar larval or pupal morphogenesis	biological_process	1.9088e-34	1.4679e-32	265	3612	474	12231	FBgn0004197,FBgn0013764,FBgn0041203,FBgn0051151,FBgn0260934,FBgn0020309,FBgn0000244,FBgn0031902,FBgn0261268,FBgn0020261,FBgn0024277,FBgn0003205,FBgn0004656,FBgn0265048,FBgn0014133,FBgn0263102,FBgn0004648,FBgn0025879,FBgn0002783,FBgn0020224,FBgn0038755,FBgn0036919,FBgn0000212,FBgn0266084,FBgn0086901,FBgn0011817,FBgn0003975,FBgn0032499,FBgn0002121,FBgn0043900,FBgn0010383,FBgn0002931,FBgn0011205,FBg…
GO:0035220	wing disc development	biological_process	3.3899e-34	2.5867e-32	262	3612	468	12231	FBgn0034967,FBgn0265042,FBgn0013733,FBgn0024234,FBgn0000083,FBgn0262866,FBgn0036844,FBgn0000711,FBgn0002932,FBgn0002552,FBgn0001297,FBgn0261885,FBgn0004638,FBgn0264272,FBgn0000180,FBgn0010313,FBgn0000546,FBgn0028789,FBgn0004607,FBgn0010341,FBgn0261064,FBgn0015402,FBgn0004009,FBgn0001122,FBgn0264959,FBgn0003396,FBgn0038197,FBgn0038065,FBgn0004859,FBgn0263933,FBgn0263289,FBgn0003731,FBgn0040372,FBg…
GO:0048477	oogenesis	biological_process	3.5757e-34	2.7073e-32	313	3612	593	12231	FBgn0004811,FBgn0267390,FBgn0243511,FBgn0011656,FBgn0260934,FBgn0041775,FBgn0010235,FBgn0022959,FBgn0003205,FBgn0262733,FBgn0263102,FBgn0004838,FBgn0000567,FBgn0004907,FBgn0002783,FBgn0020224,FBgn0265297,FBgn0021875,FBgn0000017,FBgn0005596,FBgn0000212,FBgn0016034,FBgn0011739,FBgn0039232,FBgn0010215,FBgn0266521,FBgn0015589,FBgn0010383,FBgn0002121,FBgn0011205,FBgn0003520,FBgn0027889,FBgn0030018,FBg…
GO:1901360	organic cyclic compound metabolic process	biological_process	3.7469e-34	2.8151e-32	847	3612	2075	12231	FBgn0011300,FBgn0026160,FBgn0037481,FBgn0264954,FBgn0002576,FBgn0031631,FBgn0262526,FBgn0263198,FBgn0003965,FBgn0036398,FBgn0023537,FBgn0037874,FBgn0029133,FBgn0037121,FBgn0086358,FBgn0260985,FBgn0010417,FBgn0000527,FBgn0001180,FBgn0036641,FBgn0261953,FBgn0023518,FBgn0004606,FBgn0022786,FBgn0016756,FBgn0265193,FBgn0032940,FBgn0035145,FBgn0029094,FBgn0052756,FBgn0002521,FBgn0027066,FBgn0035987,FBg…
GO:0007292	female gamete generation	biological_process	4.406e-34	3.285e-32	316	3612	601	12231	FBgn0004649,FBgn0261963,FBgn0000568,FBgn0005655,FBgn0032363,FBgn0020238,FBgn0260940,FBgn0259685,FBgn0002878,FBgn0029006,FBgn0261285,FBgn0003475,FBgn0259984,FBgn0000273,FBgn0000578,FBgn0261836,FBgn0000543,FBgn0265998,FBgn0014029,FBgn0045035,FBgn0003984,FBgn0031030,FBgn0263930,FBgn0003388,FBgn0004644,FBgn0004106,FBgn0010316,FBgn0261988,FBgn0264607,FBgn0265778,FBgn0001308,FBgn0010300,FBgn0032683,FBg…
GO:0007552	metamorphosis	biological_process	4.5981e-34	3.4023e-32	275	3612	500	12231	FBgn0004656,FBgn0265048,FBgn0014133,FBgn0020261,FBgn0024277,FBgn0003205,FBgn0260934,FBgn0020309,FBgn0000244,FBgn0261268,FBgn0031902,FBgn0011695,FBgn0004197,FBgn0041203,FBgn0013764,FBgn0051151,FBgn0011817,FBgn0264562,FBgn0003975,FBgn0000212,FBgn0036919,FBgn0086901,FBgn0266084,FBgn0038755,FBgn0020224,FBgn0263102,FBgn0004648,FBgn0025879,FBgn0002783,FBgn0040075,FBgn0265487,FBgn0014343,FBgn0011766,FBg…
GO:1902578	single-organism localization	biological_process	7.2738e-34	5.3416e-32	671	3612	1565	12231	FBgn0001624,FBgn0038808,FBgn0263603,FBgn0029663,FBgn0031676,FBgn0004242,FBgn0031304,FBgn0030276,FBgn0264490,FBgn0265434,FBgn0020251,FBgn0031634,FBgn0039132,FBgn0001104,FBgn0036007,FBgn0001079,FBgn0016041,FBgn0038165,FBgn0027359,FBgn0031976,FBgn0013759,FBgn0037442,FBgn0000119,FBgn0034394,FBgn0044323,FBgn0029762,FBgn0021953,FBgn0259221,FBgn0041182,FBgn0264386,FBgn0001087,FBgn0267378,FBgn0000229,FBg…
GO:0043412	macromolecule modification	biological_process	8.8639e-34	6.4607e-32	499	3612	1084	12231	FBgn0014006,FBgn0036546,FBgn0038862,FBgn0011829,FBgn0033716,FBgn0021818,FBgn0260798,FBgn0035713,FBgn0038286,FBgn0029512,FBgn0029996,FBgn0040056,FBgn0039258,FBgn0030366,FBgn0015625,FBgn0003410,FBgn0040372,FBgn0033548,FBgn0016696,FBgn0026738,FBgn0267486,FBgn0010441,FBgn0026192,FBgn0264492,FBgn0011241,FBgn0029906,FBgn0261786,FBgn0053145,FBgn0260749,FBgn0250823,FBgn0261854,FBgn0033901,FBgn0038471,FBg…
GO:0007281	germ cell development	biological_process	1.1584e-33	8.3806e-32	349	3612	687	12231	FBgn0261064,FBgn0026431,FBgn0036059,FBgn0004009,FBgn0261014,FBgn0000320,FBgn0021760,FBgn0004859,FBgn0003731,FBgn0011763,FBgn0000413,FBgn0000180,FBgn0003169,FBgn0004650,FBgn0011640,FBgn0000546,FBgn0013343,FBgn0026238,FBgn0027053,FBgn0010341,FBgn0034451,FBgn0000711,FBgn0002932,FBgn0020620,FBgn0001297,FBgn0031661,FBgn0024320,FBgn0000615,FBgn0024189,FBgn0086695,FBgn0000259,FBgn0002926,FBgn0034921,FBg…
GO:1901576	organic substance biosynthetic process	biological_process	3.7843e-33	2.7177e-31	789	3612	1915	12231	FBgn0004510,FBgn0263352,FBgn0034938,FBgn0086472,FBgn0001139,FBgn0033485,FBgn0034729,FBgn0003360,FBgn0033901,FBgn0030738,FBgn0030552,FBgn0002626,FBgn0053145,FBgn0001970,FBgn0039858,FBgn0041191,FBgn0037327,FBgn0024288,FBgn0033486,FBgn0030482,FBgn0086687,FBgn0045852,FBgn0010303,FBgn0039286,FBgn0041709,FBgn0001324,FBgn0029512,FBgn0034261,FBgn0039209,FBgn0022338,FBgn0011715,FBgn0034878,FBgn0000370,FBg…
GO:0006139	nucleobase-containing compound metabolic process	biological_process	3.9658e-33	2.8273e-31	776	3612	1877	12231	FBgn0002552,FBgn0031601,FBgn0036124,FBgn0261885,FBgn0004870,FBgn0004638,FBgn0000615,FBgn0031661,FBgn0261647,FBgn0000662,FBgn0036838,FBgn0000283,FBgn0028577,FBgn0023023,FBgn0022709,FBgn0034921,FBgn0004914,FBgn0031047,FBgn0034265,FBgn0035357,FBgn0005612,FBgn0263131,FBgn0035851,FBgn0039488,FBgn0004009,FBgn0031252,FBgn0038057,FBgn0263600,FBgn0035235,FBgn0010313,FBgn0034726,FBgn0004698,FBgn0003963,FBg…
GO:0043168	anion binding	molecular_function	7.2267e-33	5.1148e-31	485	3612	1053	12231	FBgn0037491,FBgn0266465,FBgn0000826,FBgn0263076,FBgn0025815,FBgn0003392,FBgn0053519,FBgn0003483,FBgn0038145,FBgn0037549,FBgn0020385,FBgn0001313,FBgn0027101,FBgn0051121,FBgn0261456,FBgn0032031,FBgn0031882,FBgn0011661,FBgn0038916,FBgn0015797,FBgn0261439,FBgn0003371,FBgn0000422,FBgn0001079,FBgn0003041,FBgn0033075,FBgn0039338,FBgn0050446,FBgn0004242,FBgn0003079,FBgn0011225,FBgn0019990,FBgn0033791,FBg…
GO:0006355	regulation of transcription, DNA-templated	biological_process	1.0115e-32	7.0068e-31	405	3612	839	12231	FBgn0034975,FBgn0001222,FBgn0035542,FBgn0001085,FBgn0037607,FBgn0033846,FBgn0042085,FBgn0037008,FBgn0004396,FBgn0000139,FBgn0000251,FBgn0051716,FBgn0014143,FBgn0263930,FBgn0004644,FBgn0004106,FBgn0001150,FBgn0000504,FBgn0017578,FBgn0045035,FBgn0040273,FBgn0261823,FBgn0017430,FBgn0023076,FBgn0263772,FBgn0000273,FBgn0020388,FBgn0000099,FBgn0005659,FBgn0030093,FBgn0016794,FBgn0037359,FBgn0036964,FBg…
GO:1903506	regulation of nucleic acid-templated transcription	biological_process	1.0115e-32	7.0068e-31	405	3612	839	12231	FBgn0020493,FBgn0015799,FBgn0003499,FBgn0014018,FBgn0263120,FBgn0024184,FBgn0000629,FBgn0031016,FBgn0022361,FBgn0261641,FBgn0025456,FBgn0029123,FBgn0000439,FBgn0003254,FBgn0040071,FBgn0015919,FBgn0265598,FBgn0263593,FBgn0029504,FBgn0033029,FBgn0021872,FBgn0003460,FBgn0033897,FBgn0261617,FBgn0003716,FBgn0000014,FBgn0035849,FBgn0013717,FBgn0020496,FBgn0015268,FBgn0025674,FBgn0035993,FBgn0003862,FBg…
GO:2001141	regulation of RNA biosynthetic process	biological_process	1.0115e-32	7.0068e-31	405	3612	839	12231	FBgn0016917,FBgn0004510,FBgn0263352,FBgn0032929,FBgn0003053,FBgn0015371,FBgn0041111,FBgn0001139,FBgn0033749,FBgn0036239,FBgn0025682,FBgn0034985,FBgn0260749,FBgn0061200,FBgn0266557,FBgn0024288,FBgn0012051,FBgn0045852,FBgn0033486,FBgn0039286,FBgn0000395,FBgn0010303,FBgn0001324,FBgn0004878,FBgn0001981,FBgn0039209,FBgn0034261,FBgn0029512,FBgn0002922,FBgn0021818,FBgn0026262,FBgn0014388,FBgn0000370,FBg…
GO:0046483	heterocycle metabolic process	biological_process	1.0713e-32	7.3688e-31	806	3612	1970	12231	FBgn0032515,FBgn0003261,FBgn0013263,FBgn0020633,FBgn0053554,FBgn0261552,FBgn0037344,FBgn0050122,FBgn0036373,FBgn0015754,FBgn0028387,FBgn0039218,FBgn0261238,FBgn0001233,FBgn0033081,FBgn0262582,FBgn0028402,FBgn0039566,FBgn0262519,FBgn0003732,FBgn0003339,FBgn0263396,FBgn0259937,FBgn0011766,FBgn0003559,FBgn0051719,FBgn0014343,FBgn0265487,FBgn0250816,FBgn0003742,FBgn0001320,FBgn0266452,FBgn0036752,FBg…
GO:0007409	axonogenesis	biological_process	2.0829e-32	1.4226e-30	189	3612	306	12231	FBgn0036101,FBgn0004838,FBgn0003312,FBgn0260660,FBgn0040271,FBgn0000017,FBgn0259108,FBgn0029840,FBgn0016797,FBgn0004360,FBgn0004380,FBgn0261588,FBgn0031461,FBgn0015797,FBgn0086680,FBgn0041781,FBgn0021796,FBgn0000212,FBgn0250820,FBgn0004795,FBgn0020510,FBgn0011592,FBgn0011661,FBgn0040324,FBgn0028500,FBgn0025641,FBgn0023172,FBgn0039883,FBgn0039132,FBgn0033791,FBgn0010473,FBgn0030276,FBgn0011655,FBg…
GO:0044249	cellular biosynthetic process	biological_process	2.1843e-32	1.4815e-30	778	3612	1891	12231	FBgn0002905,FBgn0037376,FBgn0004607,FBgn0028648,FBgn0022023,FBgn0022238,FBgn0038151,FBgn0000546,FBgn0000413,FBgn0037109,FBgn0038876,FBgn0263289,FBgn0038197,FBgn0087035,FBgn0003396,FBgn0037445,FBgn0028982,FBgn0011764,FBgn0000611,FBgn0004859,FBgn0003720,FBgn0015288,FBgn0033400,FBgn0000320,FBgn0015402,FBgn0010416,FBgn0037792,FBgn0024234,FBgn0004666,FBgn0030662,FBgn0039175,FBgn0003495,FBgn0024371,FBg…
GO:0009058	biosynthetic process	biological_process	2.347e-32	1.5809e-30	803	3612	1965	12231	FBgn0004837,FBgn0038224,FBgn0003028,FBgn0028426,FBgn0025800,FBgn0032988,FBgn0036134,FBgn0040020,FBgn0003430,FBgn0052068,FBgn0001978,FBgn0003862,FBgn0024191,FBgn0035993,FBgn0025674,FBgn0019972,FBgn0004880,FBgn0011571,FBgn0010382,FBgn0030485,FBgn0020496,FBgn0038100,FBgn0000996,FBgn0032198,FBgn0038760,FBgn0035849,FBgn0002641,FBgn0265174,FBgn0037574,FBgn0053116,FBgn0035244,FBgn0000439,FBgn0261641,FBg…
GO:1901362	organic cyclic compound biosynthetic process	biological_process	2.4846e-32	1.6621e-30	527	3612	1173	12231	FBgn0013753,FBgn0011656,FBgn0010280,FBgn0020309,FBgn0031902,FBgn0038402,FBgn0038872,FBgn0003575,FBgn0005771,FBgn0031115,FBgn0036179,FBgn0027951,FBgn0010750,FBgn0026401,FBgn0013751,FBgn0014930,FBgn0037141,FBgn0000239,FBgn0026573,FBgn0022959,FBgn0026441,FBgn0040339,FBgn0265048,FBgn0015240,FBgn0004907,FBgn0042696,FBgn0023489,FBgn0003687,FBgn0010356,FBgn0025455,FBgn0000567,FBgn0003312,FBgn0039896,FBg…
GO:0032991	macromolecular complex	cellular_component	2.9284e-32	1.9457e-30	1011	3612	2591	12231	FBgn0026262,FBgn0265574,FBgn0031170,FBgn0264695,FBgn0004435,FBgn0011715,FBgn0000299,FBgn0037882,FBgn0004379,FBgn0032444,FBgn0029512,FBgn0034261,FBgn0001324,FBgn0034564,FBgn0086683,FBgn0024542,FBgn0039600,FBgn0035194,FBgn0037135,FBgn0004855,FBgn0014127,FBgn0033902,FBgn0003410,FBgn0030366,FBgn0027291,FBgn0263705,FBgn0026192,FBgn0261787,FBgn0001108,FBgn0036888,FBgn0005633,FBgn0030552,FBgn0002626,FBg…
GO:0001654	eye development	biological_process	3.8749e-32	2.5572e-30	214	3612	364	12231	FBgn0003410,FBgn0027356,FBgn0000578,FBgn0264492,FBgn0000273,FBgn0001108,FBgn0001325,FBgn0016794,FBgn0265998,FBgn0000543,FBgn0001235,FBgn0259212,FBgn0004049,FBgn0021818,FBgn0014388,FBgn0259685,FBgn0016977,FBgn0004435,FBgn0001324,FBgn0086683,FBgn0020391,FBgn0001202,FBgn0013726,FBgn0029891,FBgn0039286,FBgn0001085,FBgn0011217,FBgn0046704,FBgn0016081,FBgn0261854,FBgn0250823,FBgn0001308,FBgn0001083,FBg…
GO:0061564	axon development	biological_process	9.6386e-32	6.3181e-30	191	3612	313	12231	FBgn0003204,FBgn0003041,FBgn0261451,FBgn0261268,FBgn0086677,FBgn0039338,FBgn0014007,FBgn0013764,FBgn0243511,FBgn0041203,FBgn0011655,FBgn0030276,FBgn0033791,FBgn0010473,FBgn0039132,FBgn0039883,FBgn0010415,FBgn0025936,FBgn0000229,FBgn0014133,FBgn0002774,FBgn0024277,FBgn0025740,FBgn0041171,FBgn0003435,FBgn0032821,FBgn0000239,FBgn0029840,FBgn0016797,FBgn0259108,FBgn0004360,FBgn0035101,FBgn0003312,FBg…
GO:0000166	nucleotide binding	molecular_function	1.0177e-31	6.5829e-30	494	3612	1087	12231	FBgn0028577,FBgn0039175,FBgn0040346,FBgn0000559,FBgn0038269,FBgn0036838,FBgn0029870,FBgn0022709,FBgn0038035,FBgn0032882,FBgn0262866,FBgn0001186,FBgn0031855,FBgn0032157,FBgn0261397,FBgn0061356,FBgn0016930,FBgn0265045,FBgn0040237,FBgn0027836,FBgn0039358,FBgn0010747,FBgn0036368,FBgn0028978,FBgn0034728,FBgn0033246,FBgn0032350,FBgn0011640,FBgn0034572,FBgn0027602,FBgn0003169,FBgn0033160,FBgn0038740,FBg…
GO:1901265	nucleoside phosphate binding	molecular_function	1.0177e-31	6.5829e-30	494	3612	1087	12231	FBgn0004057,FBgn0027783,FBgn0002044,FBgn0016977,FBgn0011737,FBgn0015019,FBgn0000147,FBgn0004378,FBgn0264307,FBgn0043456,FBgn0052423,FBgn0020440,FBgn0034943,FBgn0030512,FBgn0035720,FBgn0086675,FBgn0264001,FBgn0001091,FBgn0027375,FBgn0003189,FBgn0017430,FBgn0037391,FBgn0263006,FBgn0031030,FBgn0030268,FBgn0000273,FBgn0013987,FBgn0033773,FBgn0026259,FBgn0032456,FBgn0265998,FBgn0014029,FBgn0002938,FBg…
GO:0006810	transport	biological_process	1.0453e-31	6.7167e-30	684	3612	1624	12231	FBgn0262512,FBgn0030341,FBgn0004397,FBgn0001150,FBgn0263667,FBgn0038881,FBgn0038181,FBgn0037203,FBgn0030200,FBgn0014141,FBgn0033483,FBgn0015789,FBgn0015772,FBgn0038662,FBgn0004381,FBgn0045073,FBgn0261698,FBgn0033447,FBgn0039915,FBgn0033095,FBgn0015338,FBgn0040297,FBgn0266599,FBgn0035767,FBgn0029092,FBgn0034282,FBgn0263220,FBgn0002044,FBgn0002938,FBgn0032456,FBgn0265998,FBgn0052654,FBgn0027581,FBg…
GO:0034641	cellular nitrogen compound metabolic process	biological_process	1.3033e-31	8.3196e-30	916	3612	2311	12231	FBgn0011676,FBgn0024909,FBgn0002783,FBgn0052133,FBgn0004838,FBgn0263102,FBgn0261984,FBgn0029176,FBgn0032236,FBgn0036487,FBgn0035421,FBgn0011586,FBgn0261588,FBgn0040227,FBgn0000212,FBgn0000109,FBgn0035644,FBgn0003651,FBgn0040347,FBgn0031589,FBgn0031260,FBgn0263072,FBgn0033686,FBgn0016034,FBgn0011305,FBgn0011638,FBgn0039938,FBgn0013764,FBgn0035106,FBgn0005533,FBgn0036843,FBgn0037466,FBgn0019948,FBg…
GO:0007166	cell surface receptor signaling pathway	biological_process	1.6951e-31	1.0751e-29	299	3612	573	12231	FBgn0051720,FBgn0264492,FBgn0262169,FBgn0015279,FBgn0035976,FBgn0010441,FBgn0001324,FBgn0039907,FBgn0021818,FBgn0038862,FBgn0014388,FBgn0010660,FBgn0085407,FBgn0061200,FBgn0020391,FBgn0012051,FBgn0025741,FBgn0037671,FBgn0000395,FBgn0030766,FBgn0016917,FBgn0039302,FBgn0011692,FBgn0003053,FBgn0039688,FBgn0261279,FBgn0040388,FBgn0001139,FBgn0250823,FBgn0033901,FBgn0003557,FBgn0028546,FBgn0020299,FBg…
GO:0022414	reproductive process	biological_process	2.5466e-31	1.6047e-29	468	3612	1019	12231	FBgn0003041,FBgn0026597,FBgn0001079,FBgn0003204,FBgn0259876,FBgn0262740,FBgn0000114,FBgn0041096,FBgn0003964,FBgn0037146,FBgn0031304,FBgn0030276,FBgn0004242,FBgn0027538,FBgn0014870,FBgn0011655,FBgn0011225,FBgn0003079,FBgn0050446,FBgn0086371,FBgn0001624,FBgn0053558,FBgn0005390,FBgn0011606,FBgn0000533,FBgn0265434,FBgn0015600,FBgn0003513,FBgn0001301,FBgn0260960,FBgn0011232,FBgn0037751,FBgn0037092,FBg…
GO:0036094	small molecule binding	molecular_function	2.6717e-31	1.6728e-29	522	3612	1168	12231	FBgn0032167,FBgn0004380,FBgn0000212,FBgn0015391,FBgn0036663,FBgn0051116,FBgn0032883,FBgn0011676,FBgn0005666,FBgn0039889,FBgn0004838,FBgn0039213,FBgn0033244,FBgn0261984,FBgn0003206,FBgn0039827,FBgn0085426,FBgn0259113,FBgn0003366,FBgn0003205,FBgn0013563,FBgn0005322,FBgn0264785,FBgn0002774,FBgn0027548,FBgn0030855,FBgn0000063,FBgn0263995,FBgn0020655,FBgn0011305,FBgn0011638,FBgn0041203,FBgn0015282,FBg…
GO:0006351	transcription, DNA-templated	biological_process	5.1457e-31	3.1809e-29	431	3612	921	12231	FBgn0016034,FBgn0263072,FBgn0011739,FBgn0264562,FBgn0003975,FBgn0003651,FBgn0031657,FBgn0260936,FBgn0000212,FBgn0011586,FBgn0261588,FBgn0086680,FBgn0036915,FBgn0263102,FBgn0025455,FBgn0000567,FBgn0010356,FBgn0002783,FBgn0024909,FBgn0042696,FBgn0003687,FBgn0023489,FBgn0040339,FBgn0004656,FBgn0265048,FBgn0015240,FBgn0026441,FBgn0025334,FBgn0026573,FBgn0014340,FBgn0022959,FBgn0015828,FBgn0002774,FBg…
GO:0097659	nucleic acid-templated transcription	biological_process	5.1457e-31	3.1809e-29	431	3612	921	12231	FBgn0015402,FBgn0004009,FBgn0010416,FBgn0038057,FBgn0037792,FBgn0035357,FBgn0005612,FBgn0033400,FBgn0000320,FBgn0035851,FBgn0087035,FBgn0038197,FBgn0003396,FBgn0028982,FBgn0037445,FBgn0011764,FBgn0000611,FBgn0004859,FBgn0003720,FBgn0011763,FBgn0000413,FBgn0037109,FBgn0010313,FBgn0000546,FBgn0003963,FBgn0039683,FBgn0023216,FBgn0001965,FBgn0028550,FBgn0028789,FBgn0263237,FBgn0022238,FBgn0010109,FBg…
GO:0032774	RNA biosynthetic process	biological_process	5.6341e-31	3.4609e-29	432	3612	924	12231	FBgn0262732,FBgn0011766,FBgn0036761,FBgn0003732,FBgn0013799,FBgn0000179,FBgn0003339,FBgn0030600,FBgn0040075,FBgn0024251,FBgn0017550,FBgn0014343,FBgn0030477,FBgn0004897,FBgn0003507,FBgn0043900,FBgn0002931,FBgn0001320,FBgn0034537,FBgn0002525,FBgn0023509,FBgn0003165,FBgn0010422,FBgn0022764,FBgn0263979,FBgn0005624,FBgn0002542,FBgn0005630,FBgn0013263,FBgn0026428,FBgn0053554,FBgn0013756,FBgn0262739,FBg…
GO:0009893	positive regulation of metabolic process	biological_process	7.1487e-31	4.3638e-29	286	3612	544	12231	FBgn0045759,FBgn0004102,FBgn0019650,FBgn0260632,FBgn0264848,FBgn0260753,FBgn0003483,FBgn0003371,FBgn0034722,FBgn0002914,FBgn0021796,FBgn0040038,FBgn0031450,FBgn0004795,FBgn0020510,FBgn0033052,FBgn0259789,FBgn0028926,FBgn0260794,FBgn0260935,FBgn0264490,FBgn0003964,FBgn0003079,FBgn0002985,FBgn0086677,FBgn0038063,FBgn0001079,FBgn0026083,FBgn0044323,FBgn0005638,FBgn0261573,FBgn0028996,FBgn0264075,FBg…
GO:0019438	aromatic compound biosynthetic process	biological_process	7.8948e-31	4.7893e-29	509	3612	1136	12231	FBgn0024184,FBgn0053526,FBgn0000629,FBgn0031016,FBgn0022361,FBgn0020493,FBgn0015799,FBgn0014018,FBgn0001296,FBgn0002906,FBgn0003499,FBgn0263120,FBgn0003460,FBgn0033897,FBgn0000014,FBgn0261617,FBgn0003716,FBgn0002641,FBgn0035849,FBgn0038760,FBgn0013717,FBgn0261641,FBgn0025456,FBgn0029123,FBgn0000439,FBgn0003254,FBgn0040071,FBgn0015919,FBgn0029504,FBgn0265598,FBgn0263593,FBgn0033029,FBgn0021872,FBg…
GO:0018130	heterocycle biosynthetic process	biological_process	8.3787e-31	5.0515e-29	510	3612	1139	12231	FBgn0027592,FBgn0039411,FBgn0004514,FBgn0000352,FBgn0039227,FBgn0010825,FBgn0003334,FBgn0001321,FBgn0001179,FBgn0052343,FBgn0051481,FBgn0028999,FBgn0033260,FBgn0266441,FBgn0002567,FBgn0001138,FBgn0030891,FBgn0041156,FBgn0266268,FBgn0011481,FBgn0002643,FBgn0000606,FBgn0010328,FBgn0003996,FBgn0015781,FBgn0030505,FBgn0025360,FBgn0041092,FBgn0011289,FBgn0027493,FBgn0033015,FBgn0261239,FBgn0005636,FBg…
GO:0034654	nucleobase-containing compound biosynthetic process	biological_process	8.6308e-31	5.1716e-29	485	3612	1070	12231	FBgn0015402,FBgn0010416,FBgn0004009,FBgn0038057,FBgn0037792,FBgn0035357,FBgn0005612,FBgn0263131,FBgn0033400,FBgn0035851,FBgn0000320,FBgn0087035,FBgn0038197,FBgn0003396,FBgn0037445,FBgn0011764,FBgn0028982,FBgn0000611,FBgn0004859,FBgn0003720,FBgn0000413,FBgn0011763,FBgn0037109,FBgn0010313,FBgn0000546,FBgn0003963,FBgn0039683,FBgn0001965,FBgn0023216,FBgn0028550,FBgn0022238,FBgn0263237,FBgn0028789,FBg…
GO:0040007	growth	biological_process	1.3173e-30	7.8455e-29	218	3612	380	12231	FBgn0261456,FBgn0032956,FBgn0020510,FBgn0011739,FBgn0266756,FBgn0035233,FBgn0002921,FBgn0264562,FBgn0023172,FBgn0011817,FBgn0003612,FBgn0031461,FBgn0003416,FBgn0041781,FBgn0025825,FBgn0000422,FBgn0003371,FBgn0021796,FBgn0260936,FBgn0000017,FBgn0003392,FBgn0000535,FBgn0016797,FBgn0029840,FBgn0259108,FBgn0004360,FBgn0038755,FBgn0036101,FBgn0035060,FBgn0011676,FBgn0039213,FBgn0034897,FBgn0025879,FBg…
GO:0019953	sexual reproduction	biological_process	1.4597e-30	8.6406e-29	436	3612	938	12231	FBgn0003429,FBgn0013953,FBgn0028734,FBgn0086362,FBgn0027948,FBgn0036398,FBgn0031985,FBgn0003870,FBgn0264922,FBgn0052642,FBgn0262526,FBgn0260006,FBgn0033247,FBgn0002576,FBgn0005695,FBgn0000499,FBgn0027108,FBgn0011227,FBgn0029161,FBgn0016693,FBgn0026371,FBgn0041100,FBgn0020386,FBgn0259139,FBgn0022786,FBgn0030753,FBgn0004606,FBgn0261524,FBgn0086358,FBgn0026620,FBgn0020278,FBgn0261239,FBgn0004177,FBg…
GO:0051649	establishment of localization in cell	biological_process	1.6815e-30	9.8938e-29	352	3612	715	12231	FBgn0259685,FBgn0000147,FBgn0004378,FBgn0261285,FBgn0031282,FBgn0025381,FBgn0034282,FBgn0027287,FBgn0002044,FBgn0259212,FBgn0002441,FBgn0033995,FBgn0035473,FBgn0027356,FBgn0027575,FBgn0024921,FBgn0052758,FBgn0261722,FBgn0011674,FBgn0265998,FBgn0002938,FBgn0031049,FBgn0052654,FBgn0053094,FBgn0261836,FBgn0266758,FBgn0000578,FBgn0010300,FBgn0024273,FBgn0030872,FBgn0267002,FBgn0001308,FBgn0030341,FBg…
GO:0097159	organic cyclic compound binding	molecular_function	1.7123e-30	1.0014e-28	999	3612	2577	12231	FBgn0035499,FBgn0039923,FBgn0025874,FBgn0035947,FBgn0004581,FBgn0051121,FBgn0004795,FBgn0262737,FBgn0027101,FBgn0259789,FBgn0034722,FBgn0015797,FBgn0031610,FBgn0026373,FBgn0261613,FBgn0003392,FBgn0004924,FBgn0038145,FBgn0010470,FBgn0263076,FBgn0037491,FBgn0000826,FBgn0020385,FBgn0037549,FBgn0004102,FBgn0261286,FBgn0004876,FBgn0026370,FBgn0000229,FBgn0264075,FBgn0028996,FBgn0000442,FBgn0040513,FBg…
GO:0044428	nuclear part	cellular_component	2.151e-30	1.2505e-28	411	3612	872	12231	FBgn0039274,FBgn0026401,FBgn0027951,FBgn0010750,FBgn0027868,FBgn0037466,FBgn0259113,FBgn0022959,FBgn0014340,FBgn0027548,FBgn0015828,FBgn0265003,FBgn0264785,FBgn0002774,FBgn0033210,FBgn0031868,FBgn0026441,FBgn0036207,FBgn0022942,FBgn0010173,FBgn0040339,FBgn0000063,FBgn0002622,FBgn0013753,FBgn0259199,FBgn0035524,FBgn0010280,FBgn0261268,FBgn0030945,FBgn0039459,FBgn0034646,FBgn0036386,FBgn0038872,FBg…
GO:0008104	protein localization	biological_process	2.2335e-30	1.2908e-28	268	3612	502	12231	FBgn0036994,FBgn0002932,FBgn0030365,FBgn0040079,FBgn0010747,FBgn0027360,FBgn0000083,FBgn0262866,FBgn0041174,FBgn0261397,FBgn0259152,FBgn0267727,FBgn0263289,FBgn0086357,FBgn0000611,FBgn0038065,FBgn0039966,FBgn0261014,FBgn0020255,FBgn0031779,FBgn0050404,FBgn0027565,FBgn0023216,FBgn0066101,FBgn0013343,FBgn0011640,FBgn0086356,FBgn0004921,FBgn0010660,FBgn0040340,FBgn0086757,FBgn0015793,FBgn0026192,FBg…
GO:1901363	heterocyclic compound binding	molecular_function	2.5802e-30	1.4824e-28	993	3612	2561	12231	FBgn0004858,FBgn0040347,FBgn0036663,FBgn0003651,FBgn0051116,FBgn0032883,FBgn0016034,FBgn0263072,FBgn0261588,FBgn0004380,FBgn0032167,FBgn0005596,FBgn0035644,FBgn0040227,FBgn0031876,FBgn0015391,FBgn0000212,FBgn0029176,FBgn0039829,FBgn0021875,FBgn0261984,FBgn0039827,FBgn0034240,FBgn0032236,FBgn0003206,FBgn0005666,FBgn0002783,FBgn0011676,FBgn0263102,FBgn0033244,FBgn0039213,FBgn0004838,FBgn0039889,FBg…
GO:0048609	multicellular organismal reproductive process	biological_process	3.3577e-30	1.9178e-28	432	3612	930	12231	FBgn0262733,FBgn0013563,FBgn0003205,FBgn0002774,FBgn0005322,FBgn0020261,FBgn0022959,FBgn0264815,FBgn0011204,FBgn0024432,FBgn0011656,FBgn0267390,FBgn0243511,FBgn0004811,FBgn0010235,FBgn0041775,FBgn0261268,FBgn0260934,FBgn0034646,FBgn0060296,FBgn0000212,FBgn0003710,FBgn0005596,FBgn0010215,FBgn0003943,FBgn0004363,FBgn0011739,FBgn0039232,FBgn0003654,FBgn0016034,FBgn0028484,FBgn0004907,FBgn0002783,FBg…
GO:0048749	compound eye development	biological_process	6.7759e-30	3.8477e-28	203	3612	348	12231	FBgn0037182,FBgn0041184,FBgn0004237,FBgn0031005,FBgn0053193,FBgn0000179,FBgn0000319,FBgn0265487,FBgn0014343,FBgn0025743,FBgn0260635,FBgn0034135,FBgn0259210,FBgn0015589,FBgn0265174,FBgn0015919,FBgn0041188,FBgn0004449,FBgn0003460,FBgn0002431,FBgn0002525,FBgn0261617,FBgn0003716,FBgn0026323,FBgn0000464,FBgn0263864,FBgn0034408,FBgn0039532,FBgn0005630,FBgn0261437,FBgn0029157,FBgn0043884,FBgn0266671,FBg…
GO:0044444	cytoplasmic part	cellular_component	1.061e-29	5.9898e-28	793	3612	1966	12231	FBgn0010621,FBgn0010246,FBgn0013765,FBgn0003520,FBgn0263864,FBgn0044419,FBgn0039900,FBgn0014411,FBgn0086532,FBgn0259824,FBgn0036813,FBgn0030218,FBgn0035811,FBgn0261618,FBgn0027535,FBgn0042094,FBgn0031995,FBgn0019960,FBgn0028343,FBgn0036147,FBgn0038816,FBgn0003292,FBgn0259246,FBgn0262125,FBgn0044871,FBgn0030600,FBgn0039188,FBgn0024179,FBgn0036053,FBgn0010217,FBgn0003218,FBgn0039909,FBgn0039741,FBg…
GO:0048737	imaginal disc-derived appendage development	biological_process	1.0815e-29	6.0706e-28	228	3612	408	12231	FBgn0263102,FBgn0052372,FBgn0004648,FBgn0025879,FBgn0002783,FBgn0025525,FBgn0260938,FBgn0016797,FBgn0038755,FBgn0020224,FBgn0031903,FBgn0010470,FBgn0037315,FBgn0003090,FBgn0000212,FBgn0086901,FBgn0266084,FBgn0003371,FBgn0259789,FBgn0259978,FBgn0030808,FBgn0023172,FBgn0031118,FBgn0011817,FBgn0003310,FBgn0004858,FBgn0261563,FBgn0001169,FBgn0003975,FBgn0002985,FBgn0004197,FBgn0011655,FBgn0041203,FBg…
GO:0044703	multi-organism reproductive process	biological_process	1.4235e-29	7.9446e-28	439	3612	954	12231	FBgn0020278,FBgn0026620,FBgn0263987,FBgn0038826,FBgn0003996,FBgn0041092,FBgn0261239,FBgn0004177,FBgn0003124,FBgn0039227,FBgn0000352,FBgn0001112,FBgn0032848,FBgn0003334,FBgn0024811,FBgn0033476,FBgn0052179,FBgn0033260,FBgn0026722,FBgn0011708,FBgn0015399,FBgn0264922,FBgn0086362,FBgn0036398,FBgn0027948,FBgn0031985,FBgn0003870,FBgn0013953,FBgn0028734,FBgn0003429,FBgn0027108,FBgn0000499,FBgn0005695,FBg…
GO:0048736	appendage development	biological_process	1.441e-29	7.9969e-28	229	3612	411	12231	FBgn0003028,FBgn0265523,FBgn0029067,FBgn0020513,FBgn0004837,FBgn0003118,FBgn0005536,FBgn0262582,FBgn0011648,FBgn0004198,FBgn0026181,FBgn0085397,FBgn0261238,FBgn0025800,FBgn0029831,FBgn0036141,FBgn0035533,FBgn0026179,FBgn0010382,FBgn0266711,FBgn0013263,FBgn0002526,FBgn0261437,FBgn0005630,FBgn0038747,FBgn0039532,FBgn0003744,FBgn0030870,FBgn0028984,FBgn0015615,FBgn0267698,FBgn0004893,FBgn0003716,FBg…
GO:0051704	multi-organism process	biological_process	1.7177e-29	9.4465e-28	549	3612	1260	12231	FBgn0000259,FBgn0034921,FBgn0002926,FBgn0028577,FBgn0267727,FBgn0032157,FBgn0034068,FBgn0034451,FBgn0000711,FBgn0263111,FBgn0002932,FBgn0028990,FBgn0031661,FBgn0264895,FBgn0024320,FBgn0000615,FBgn0024189,FBgn0011763,FBgn0003169,FBgn0010313,FBgn0003963,FBgn0028707,FBgn0036169,FBgn0026238,FBgn0026086,FBgn0027053,FBgn0261064,FBgn0004009,FBgn0261014,FBgn0021760,FBgn0086357,FBgn0030320,FBgn0035574,FBg…
GO:0035120	post-embryonic appendage morphogenesis	biological_process	1.7216e-29	9.4465e-28	223	3612	397	12231	FBgn0029067,FBgn0020513,FBgn0265523,FBgn0003028,FBgn0262582,FBgn0005536,FBgn0004837,FBgn0003118,FBgn0004198,FBgn0026181,FBgn0011648,FBgn0029831,FBgn0025800,FBgn0085397,FBgn0026179,FBgn0035533,FBgn0036141,FBgn0038747,FBgn0261437,FBgn0005630,FBgn0002526,FBgn0266711,FBgn0013263,FBgn0010382,FBgn0030870,FBgn0003744,FBgn0039532,FBgn0028984,FBgn0015615,FBgn0003447,FBgn0020389,FBgn0003716,FBgn0267698,FBg…
GO:0035114	imaginal disc-derived appendage morphogenesis	biological_process	4.9781e-29	2.7163e-27	225	3612	404	12231	FBgn0264272,FBgn0267336,FBgn0261885,FBgn0004638,FBgn0004870,FBgn0036257,FBgn0002932,FBgn0036844,FBgn0039227,FBgn0000352,FBgn0000711,FBgn0010825,FBgn0001075,FBgn0024234,FBgn0030505,FBgn0262866,FBgn0260866,FBgn0020307,FBgn0013733,FBgn0002643,FBgn0262736,FBgn0002413,FBgn0263289,FBgn0003731,FBgn0010434,FBgn0003175,FBgn0261556,FBgn0038197,FBgn0003396,FBgn0261953,FBgn0264959,FBgn0016693,FBgn0004009,FBg…
GO:0035107	appendage morphogenesis	biological_process	6.5995e-29	3.581e-27	226	3612	407	12231	FBgn0013733,FBgn0262736,FBgn0002413,FBgn0002643,FBgn0262866,FBgn0030505,FBgn0024234,FBgn0020307,FBgn0260866,FBgn0002932,FBgn0010825,FBgn0001075,FBgn0000711,FBgn0039227,FBgn0036844,FBgn0000352,FBgn0004638,FBgn0004870,FBgn0261885,FBgn0267336,FBgn0264272,FBgn0036257,FBgn0262111,FBgn0010313,FBgn0000546,FBgn0003870,FBgn0261983,FBgn0000180,FBgn0013718,FBgn0004607,FBgn0010341,FBgn0011300,FBgn0035802,FBg…
GO:0007389	pattern specification process	biological_process	9.643e-29	5.2035e-27	270	3612	516	12231	FBgn0000319,FBgn0038167,FBgn0003892,FBgn0052206,FBgn0037659,FBgn0262473,FBgn0003450,FBgn0020493,FBgn0027594,FBgn0259243,FBgn0263120,FBgn0034072,FBgn0004893,FBgn0000014,FBgn0003716,FBgn0003447,FBgn0000439,FBgn0263593,FBgn0265598,FBgn0029504,FBgn0040071,FBgn0015919,FBgn0063485,FBgn0266711,FBgn0000183,FBgn0020496,FBgn0004837,FBgn0003028,FBgn0032340,FBgn0029067,FBgn0003867,FBgn0033988,FBgn0004889,FBg…
GO:0022402	cell cycle process	biological_process	1.0778e-28	5.7841e-27	345	3612	709	12231	FBgn0015625,FBgn0002924,FBgn0016694,FBgn0014127,FBgn0004855,FBgn0035194,FBgn0261787,FBgn0001108,FBgn0264492,FBgn0038300,FBgn0011206,FBgn0005593,FBgn0086757,FBgn0267790,FBgn0026143,FBgn0034878,FBgn0265574,FBgn0001981,FBgn0004379,FBgn0035370,FBgn0032444,FBgn0027500,FBgn0013726,FBgn0011217,FBgn0040208,FBgn0039858,FBgn0061200,FBgn0041191,FBgn0262743,FBgn0025725,FBgn0037327,FBgn0035627,FBgn0039710,FBg…
GO:1903047	mitotic cell cycle process	biological_process	2.0845e-28	1.1125e-26	270	3612	518	12231	FBgn0040208,FBgn0011217,FBgn0039858,FBgn0037327,FBgn0262743,FBgn0041191,FBgn0039710,FBgn0004367,FBgn0035627,FBgn0013726,FBgn0011692,FBgn0011207,FBgn0011785,FBgn0261854,FBgn0036239,FBgn0002626,FBgn0040475,FBgn0027338,FBgn0001108,FBgn0264492,FBgn0261787,FBgn0038300,FBgn0005593,FBgn0002924,FBgn0015625,FBgn0014127,FBgn0016694,FBgn0035194,FBgn0004855,FBgn0027500,FBgn0035370,FBgn0032444,FBgn0004379,FBg…
GO:0043228	non-membrane-bounded organelle	cellular_component	2.1283e-28	1.1236e-26	626	3612	1491	12231	FBgn0040208,FBgn0011217,FBgn0061200,FBgn0031020,FBgn0266557,FBgn0040022,FBgn0085408,FBgn0035513,FBgn0030608,FBgn0012051,FBgn0263929,FBgn0039302,FBgn0031769,FBgn0029093,FBgn0086690,FBgn0025682,FBgn0026741,FBgn0033480,FBgn0260749,FBgn0014002,FBgn0004028,FBgn0051992,FBgn0027499,FBgn0003089,FBgn0037891,FBgn0031781,FBgn0002565,FBgn0005593,FBgn0040372,FBgn0002924,FBgn0259676,FBgn0053862,FBgn0003567,FBg…
GO:0043232	intracellular non-membrane-bounded organelle	cellular_component	2.1283e-28	1.1236e-26	626	3612	1491	12231	FBgn0003268,FBgn0261451,FBgn0041096,FBgn0259876,FBgn0032136,FBgn0053113,FBgn0262734,FBgn0003964,FBgn0011225,FBgn0004066,FBgn0010198,FBgn0020910,FBgn0035770,FBgn0027950,FBgn0011745,FBgn0032053,FBgn0032287,FBgn0021906,FBgn0015600,FBgn0004655,FBgn0265082,FBgn0038965,FBgn0053519,FBgn0000064,FBgn0003483,FBgn0000018,FBgn0086446,FBgn0039555,FBgn0025525,FBgn0001313,FBgn0264848,FBgn0016070,FBgn0027490,FBg…
GO:0031325	positive regulation of cellular metabolic process	biological_process	3.9489e-28	2.0736e-26	265	3612	507	12231	FBgn0032499,FBgn0003507,FBgn0043900,FBgn0250816,FBgn0259483,FBgn0030018,FBgn0003520,FBgn0263864,FBgn0250910,FBgn0026323,FBgn0003165,FBgn0036761,FBgn0030310,FBgn0262732,FBgn0011766,FBgn0003339,FBgn0013799,FBgn0014343,FBgn0086346,FBgn0000250,FBgn0262559,FBgn0036746,FBgn0262527,FBgn0264493,FBgn0028387,FBgn0010385,FBgn0011648,FBgn0039904,FBgn0003118,FBgn0039566,FBgn0259174,FBgn0024329,FBgn0013263,FBg…
GO:0044765	single-organism transport	biological_process	8.3253e-28	4.3483e-26	609	3612	1448	12231	FBgn0261794,FBgn0031779,FBgn0261064,FBgn0030114,FBgn0050035,FBgn0264959,FBgn0259164,FBgn0040350,FBgn0086357,FBgn0013811,FBgn0086694,FBgn0261086,FBgn0034716,FBgn0051634,FBgn0001086,FBgn0036116,FBgn0038950,FBgn0033028,FBgn0037912,FBgn0039620,FBgn0066101,FBgn0023216,FBgn0011603,FBgn0263598,FBgn0027655,FBgn0263111,FBgn0039800,FBgn0010747,FBgn0037715,FBgn0000711,FBgn0033316,FBgn0024320,FBgn0000615,FBg…
GO:0048592	eye morphogenesis	biological_process	9.0602e-28	4.6821e-26	174	3612	290	12231	FBgn0266450,FBgn0264493,FBgn0015754,FBgn0026181,FBgn0011648,FBgn0001233,FBgn0266098,FBgn0003118,FBgn0004837,FBgn0262582,FBgn0262127,FBgn0005536,FBgn0043884,FBgn0266671,FBgn0261437,FBgn0005630,FBgn0034408,FBgn0039532,FBgn0036141,FBgn0019972,FBgn0027054,FBgn0001168,FBgn0035993,FBgn0015919,FBgn0041188,FBgn0004449,FBgn0265174,FBgn0015589,FBgn0000464,FBgn0026323,FBgn0263864,FBgn0002525,FBgn0003716,FBg…
GO:0090596	sensory organ morphogenesis	biological_process	9.0602e-28	4.6821e-26	174	3612	290	12231	FBgn0004618,FBgn0002576,FBgn0000499,FBgn0001965,FBgn0027053,FBgn0003169,FBgn0000413,FBgn0003870,FBgn0004859,FBgn0003720,FBgn0038197,FBgn0003396,FBgn0023518,FBgn0263289,FBgn0003731,FBgn0263933,FBgn0031745,FBgn0004009,FBgn0267435,FBgn0000635,FBgn0016756,FBgn0000320,FBgn0261014,FBgn0004177,FBgn0000253,FBgn0261397,FBgn0025360,FBgn0262866,FBgn0034070,FBgn0002413,FBgn0261276,FBgn0033179,FBgn0262699,FBg…
GO:0010604	positive regulation of macromolecule metabolic process	biological_process	1.0758e-27	5.5304e-26	252	3612	477	12231	FBgn0020279,FBgn0261963,FBgn0001981,FBgn0011573,FBgn0034261,FBgn0029512,FBgn0004170,FBgn0002044,FBgn0021818,FBgn0020238,FBgn0014006,FBgn0026262,FBgn0000370,FBgn0011715,FBgn0261793,FBgn0264492,FBgn0000273,FBgn0000099,FBgn0030093,FBgn0010314,FBgn0015279,FBgn0036964,FBgn0001235,FBgn0040318,FBgn0003567,FBgn0031633,FBgn0040273,FBgn0261119,FBgn0033902,FBgn0017430,FBgn0023076,FBgn0016694,FBgn0000351,FBg…
GO:0071944	cell periphery	cellular_component	1.3935e-27	7.1257e-26	449	3612	998	12231	FBgn0011205,FBgn0004449,FBgn0031106,FBgn0002121,FBgn0031734,FBgn0037413,FBgn0250910,FBgn0037963,FBgn0032731,FBgn0020372,FBgn0010482,FBgn0004369,FBgn0003520,FBgn0010246,FBgn0030600,FBgn0011202,FBgn0024179,FBgn0029174,FBgn0030310,FBgn0259246,FBgn0267488,FBgn0015513,FBgn0034180,FBgn0015754,FBgn0038439,FBgn0003386,FBgn0263116,FBgn0039771,FBgn0003218,FBgn0031879,FBgn0001233,FBgn0011259,FBgn0261041,FBg…
GO:0007472	wing disc morphogenesis	biological_process	1.7033e-27	8.6649e-26	201	3612	354	12231	FBgn0016917,FBgn0261570,FBgn0263930,FBgn0004644,FBgn0263667,FBgn0004395,FBgn0010620,FBgn0040388,FBgn0265778,FBgn0261988,FBgn0000139,FBgn0003557,FBgn0028546,FBgn0001083,FBgn0045073,FBgn0042085,FBgn0016081,FBgn0045823,FBgn0001250,FBgn0266557,FBgn0035632,FBgn0010113,FBgn0030608,FBgn0037671,FBgn0000395,FBgn0030766,FBgn0001085,FBgn0010909,FBgn0001123,FBgn0010575,FBgn0002577,FBgn0039907,FBgn0260798,FBg…
GO:0042330	taxis	biological_process	1.919e-27	9.7112e-26	189	3612	326	12231	FBgn0267727,FBgn0033155,FBgn0003495,FBgn0013733,FBgn0004666,FBgn0003996,FBgn0000606,FBgn0003888,FBgn0263391,FBgn0000253,FBgn0005636,FBgn0262738,FBgn0028999,FBgn0004055,FBgn0001138,FBgn0030057,FBgn0010772,FBgn0261509,FBgn0027948,FBgn0086372,FBgn0037098,FBgn0003169,FBgn0028734,FBgn0011300,FBgn0053208,FBgn0010341,FBgn0001965,FBgn0004839,FBgn0000499,FBgn0000320,FBgn0000635,FBgn0021760,FBgn0262742,FBg…
GO:0044267	cellular protein metabolic process	biological_process	2.4232e-27	1.22e-25	691	3612	1692	12231	FBgn0086694,FBgn0030320,FBgn0031799,FBgn0038504,FBgn0264959,FBgn0035851,FBgn0029114,FBgn0052672,FBgn0032812,FBgn0261014,FBgn0040076,FBgn0263237,FBgn0004839,FBgn0023216,FBgn0027053,FBgn0027378,FBgn0003169,FBgn0001086,FBgn0004867,FBgn0261396,FBgn0016697,FBgn0266918,FBgn0020392,FBgn0262801,FBgn0004638,FBgn0031187,FBgn0034649,FBgn0000711,FBgn0028978,FBgn0034546,FBgn0028990,FBgn0011336,FBgn0002932,FBg…
GO:0007476	imaginal disc-derived wing morphogenesis	biological_process	2.9558e-27	1.4805e-25	198	3612	348	12231	FBgn0043900,FBgn0030863,FBgn0052666,FBgn0015919,FBgn0035719,FBgn0265598,FBgn0011205,FBgn0263593,FBgn0002931,FBgn0003716,FBgn0003447,FBgn0020389,FBgn0015615,FBgn0028984,FBgn0051145,FBgn0250871,FBgn0041184,FBgn0031005,FBgn0020493,FBgn0011766,FBgn0030183,FBgn0082582,FBgn0053196,FBgn0034072,FBgn0250786,FBgn0000179,FBgn0000547,FBgn0265487,FBgn0014343,FBgn0003892,FBgn0025800,FBgn0085397,FBgn0029831,FBg…
GO:0006807	nitrogen compound metabolic process	biological_process	3.3038e-27	1.6463e-25	985	3612	2579	12231	FBgn0039258,FBgn0037220,FBgn0033548,FBgn0259676,FBgn0038371,FBgn0032598,FBgn0031996,FBgn0003567,FBgn0035976,FBgn0005593,FBgn0000307,FBgn0050502,FBgn0033166,FBgn0015279,FBgn0264492,FBgn0026415,FBgn0024285,FBgn0026143,FBgn0042630,FBgn0031114,FBgn0033373,FBgn0021818,FBgn0039558,FBgn0034598,FBgn0030361,FBgn0004401,FBgn0002922,FBgn0028471,FBgn0035436,FBgn0004878,FBgn0001981,FBgn0000395,FBgn0030646,FBg…
GO:0044271	cellular nitrogen compound biosynthetic process	biological_process	3.6841e-27	1.8265e-25	628	3612	1510	12231	FBgn0011676,FBgn0024909,FBgn0002783,FBgn0052133,FBgn0004838,FBgn0263102,FBgn0029176,FBgn0032236,FBgn0011586,FBgn0261588,FBgn0000212,FBgn0040227,FBgn0000109,FBgn0003651,FBgn0031589,FBgn0263072,FBgn0016034,FBgn0039938,FBgn0013764,FBgn0035106,FBgn0005533,FBgn0037466,FBgn0036135,FBgn0003366,FBgn0003205,FBgn0002774,FBgn0015828,FBgn0014340,FBgn0025334,FBgn0039300,FBgn0004656,FBgn0039713,FBgn0029095,FBg…
GO:0034645	cellular macromolecule biosynthetic process	biological_process	6.9873e-27	3.4467e-25	618	3612	1484	12231	FBgn0027535,FBgn0002931,FBgn0003520,FBgn0034537,FBgn0263979,FBgn0003165,FBgn0259824,FBgn0010422,FBgn0036761,FBgn0262732,FBgn0030600,FBgn0013799,FBgn0000179,FBgn0017550,FBgn0024251,FBgn0030477,FBgn0040075,FBgn0003292,FBgn0036746,FBgn0020617,FBgn0262527,FBgn0039757,FBgn0266450,FBgn0038474,FBgn0004198,FBgn0011648,FBgn0003118,FBgn0032475,FBgn0039904,FBgn0035558,FBgn0266064,FBgn0002735,FBgn0037248,FBg…
GO:0051960	regulation of nervous system development	biological_process	8.8844e-27	4.3605e-25	146	3612	231	12231	FBgn0034135,FBgn0025743,FBgn0261649,FBgn0039632,FBgn0030600,FBgn0262125,FBgn0263120,FBgn0000547,FBgn0024179,FBgn0053193,FBgn0037130,FBgn0026015,FBgn0041184,FBgn0031005,FBgn0020493,FBgn0000464,FBgn0003165,FBgn0003716,FBgn0267698,FBgn0259483,FBgn0002121,FBgn0035533,FBgn0011571,FBgn0015269,FBgn0266053,FBgn0002526,FBgn0029157,FBgn0038747,FBgn0003744,FBgn0002735,FBgn0011259,FBgn0261041,FBgn0003118,FBg…
GO:0009892	negative regulation of metabolic process	biological_process	1.0922e-26	5.3336e-25	293	3612	587	12231	FBgn0000114,FBgn0039338,FBgn0003044,FBgn0003268,FBgn0028926,FBgn0260399,FBgn0014870,FBgn0003079,FBgn0003964,FBgn0002985,FBgn0027950,FBgn0000229,FBgn0264075,FBgn0001087,FBgn0003513,FBgn0010415,FBgn0011604,FBgn0260446,FBgn0033062,FBgn0261573,FBgn0000018,FBgn0003483,FBgn0031903,FBgn0033917,FBgn0005632,FBgn0004360,FBgn0085450,FBgn0266717,FBgn0045759,FBgn0016070,FBgn0004102,FBgn0264848,FBgn0260632,FBg…
GO:0009059	macromolecule biosynthetic process	biological_process	1.1115e-26	5.4012e-25	620	3612	1492	12231	FBgn0038870,FBgn0024909,FBgn0002783,FBgn0011676,FBgn0263102,FBgn0004838,FBgn0031149,FBgn0029176,FBgn0032236,FBgn0038755,FBgn0011586,FBgn0261588,FBgn0035644,FBgn0031239,FBgn0000212,FBgn0040227,FBgn0003651,FBgn0016034,FBgn0263072,FBgn0005533,FBgn0035106,FBgn0039938,FBgn0013764,FBgn0001311,FBgn0003205,FBgn0041171,FBgn0036135,FBgn0003366,FBgn0259113,FBgn0037466,FBgn0014340,FBgn0015828,FBgn0002774,FBg…
GO:0032553	ribonucleotide binding	molecular_function	1.2703e-26	6.1422e-25	375	3612	804	12231	FBgn0032882,FBgn0038035,FBgn0022709,FBgn0029870,FBgn0039175,FBgn0000559,FBgn0061356,FBgn0261397,FBgn0032157,FBgn0031855,FBgn0001186,FBgn0262866,FBgn0028978,FBgn0036368,FBgn0010747,FBgn0027836,FBgn0040237,FBgn0265045,FBgn0016930,FBgn0033246,FBgn0034728,FBgn0033160,FBgn0003169,FBgn0027602,FBgn0004839,FBgn0037726,FBgn0263237,FBgn0002905,FBgn0010341,FBgn0263598,FBgn0038740,FBgn0015402,FBgn0020255,FBg…
GO:0006468	protein phosphorylation	biological_process	1.6729e-26	8.0487e-25	221	3612	407	12231	FBgn0010382,FBgn0032105,FBgn0259791,FBgn0261387,FBgn0261278,FBgn0023169,FBgn0038630,FBgn0039532,FBgn0024329,FBgn0003744,FBgn0031428,FBgn0005640,FBgn0025674,FBgn0040011,FBgn0264493,FBgn0026181,FBgn0027497,FBgn0032388,FBgn0004837,FBgn0259678,FBgn0039566,FBgn0259243,FBgn0259168,FBgn0038902,FBgn0013984,FBgn0260991,FBgn0024179,FBgn0262081,FBgn0000723,FBgn0259712,FBgn0032006,FBgn0263782,FBgn0038167,FBg…
GO:0003002	regionalization	biological_process	1.8708e-26	8.9569e-25	246	3612	469	12231	FBgn0003292,FBgn0003892,FBgn0052206,FBgn0038167,FBgn0000250,FBgn0039632,FBgn0000319,FBgn0000179,FBgn0003339,FBgn0034072,FBgn0027594,FBgn0262125,FBgn0263396,FBgn0263120,FBgn0037659,FBgn0262473,FBgn0020493,FBgn0003450,FBgn0031005,FBgn0003165,FBgn0263979,FBgn0003520,FBgn0003447,FBgn0003716,FBgn0000014,FBgn0004893,FBgn0265598,FBgn0002931,FBgn0263593,FBgn0015919,FBgn0040071,FBgn0001320,FBgn0015589,FBg…
GO:0017076	purine nucleotide binding	molecular_function	2.2872e-26	1.0897e-24	375	3612	806	12231	FBgn0039338,FBgn0001079,FBgn0003204,FBgn0001104,FBgn0027621,FBgn0011606,FBgn0260935,FBgn0265434,FBgn0260399,FBgn0033791,FBgn0019990,FBgn0264357,FBgn0003079,FBgn0011225,FBgn0026370,FBgn0004876,FBgn0000442,FBgn0010389,FBgn0022787,FBgn0000229,FBgn0020621,FBgn0025936,FBgn0040513,FBgn0011604,FBgn0030683,FBgn0000721,FBgn0259221,FBgn0030864,FBgn0013759,FBgn0003483,FBgn0053519,FBgn0038145,FBgn0025815,FBg…
GO:0016192	vesicle-mediated transport	biological_process	5.6672e-26	2.687e-24	278	3612	553	12231	FBgn0035704,FBgn0036179,FBgn0013997,FBgn0025724,FBgn0041775,FBgn0013764,FBgn0243511,FBgn0036180,FBgn0035965,FBgn0015024,FBgn0037473,FBgn0034697,FBgn0027951,FBgn0031216,FBgn0020224,FBgn0030230,FBgn0028582,FBgn0004648,FBgn0260860,FBgn0031640,FBgn0259173,FBgn0003943,FBgn0000212,FBgn0034118,FBgn0032167,FBgn0034537,FBgn0039900,FBgn0026378,FBgn0039120,FBgn0014411,FBgn0259824,FBgn0032499,FBgn0002121,FBg…
GO:0001745	compound eye morphogenesis	biological_process	6.7142e-26	3.168e-24	165	3612	277	12231	FBgn0086683,FBgn0004435,FBgn0259685,FBgn0014388,FBgn0021818,FBgn0259212,FBgn0265998,FBgn0001235,FBgn0000543,FBgn0016794,FBgn0001108,FBgn0027356,FBgn0003410,FBgn0043903,FBgn0041111,FBgn0265778,FBgn0040388,FBgn0003053,FBgn0015371,FBgn0013469,FBgn0040505,FBgn0004644,FBgn0032929,FBgn0011207,FBgn0027335,FBgn0003391,FBgn0001083,FBgn0261854,FBgn0250823,FBgn0046704,FBgn0011217,FBgn0016081,FBgn0001085,FBg…
GO:0006935	chemotaxis	biological_process	7.2598e-26	3.409e-24	161	3612	268	12231	FBgn0010415,FBgn0000229,FBgn0014133,FBgn0024277,FBgn0003435,FBgn0025740,FBgn0041171,FBgn0032821,FBgn0000239,FBgn0003204,FBgn0261451,FBgn0086677,FBgn0014007,FBgn0039338,FBgn0243511,FBgn0013764,FBgn0011655,FBgn0010473,FBgn0033791,FBgn0039132,FBgn0039883,FBgn0011592,FBgn0020510,FBgn0004795,FBgn0028500,FBgn0040324,FBgn0011661,FBgn0021796,FBgn0250820,FBgn0000212,FBgn0015797,FBgn0031461,FBgn0261588,FBg…
GO:0042221	response to chemical	biological_process	9.0961e-26	4.2508e-24	407	3612	898	12231	FBgn0000546,FBgn0010905,FBgn0036278,FBgn0003169,FBgn0034674,FBgn0004921,FBgn0022355,FBgn0010341,FBgn0035438,FBgn0001965,FBgn0004839,FBgn0261862,FBgn0035851,FBgn0000320,FBgn0000635,FBgn0021760,FBgn0261014,FBgn0036428,FBgn0265597,FBgn0263289,FBgn0003731,FBgn0034716,FBgn0030941,FBgn0003720,FBgn0038874,FBgn0087035,FBgn0003396,FBgn0038197,FBgn0003495,FBgn0013733,FBgn0004666,FBgn0024234,FBgn0041174,FBg…
GO:0097485	neuron projection guidance	biological_process	1.0366e-25	4.821e-24	155	3612	255	12231	FBgn0250876,FBgn0004449,FBgn0015589,FBgn0029123,FBgn0013717,FBgn0000464,FBgn0004369,FBgn0267698,FBgn0263120,FBgn0013984,FBgn0034072,FBgn0000723,FBgn0032629,FBgn0020493,FBgn0003892,FBgn0014343,FBgn0000629,FBgn0015754,FBgn0003430,FBgn0004198,FBgn0025800,FBgn0026402,FBgn0011259,FBgn0250753,FBgn0259174,FBgn0002526,FBgn0005630,FBgn0005624,FBgn0023169,FBgn0020306,FBgn0003862,FBgn0039883,FBgn0039132,FBg…
GO:0001883	purine nucleoside binding	molecular_function	1.2749e-25	5.8461e-24	368	3612	793	12231	FBgn0010621,FBgn0010246,FBgn0027889,FBgn0030018,FBgn0020389,FBgn0026323,FBgn0263864,FBgn0024227,FBgn0031734,FBgn0086899,FBgn0011205,FBgn0042094,FBgn0025625,FBgn0003884,FBgn0040075,FBgn0061359,FBgn0038816,FBgn0028509,FBgn0003732,FBgn0024179,FBgn0038902,FBgn0003887,FBgn0026479,FBgn0039566,FBgn0262519,FBgn0259678,FBgn0010217,FBgn0031515,FBgn0001233,FBgn0037632,FBgn0027497,FBgn0038344,FBgn0030088,FBg…
GO:0032550	purine ribonucleoside binding	molecular_function	1.2749e-25	5.8461e-24	368	3612	793	12231	FBgn0039306,FBgn0035733,FBgn0040208,FBgn0044826,FBgn0261270,FBgn0041191,FBgn0037327,FBgn0266557,FBgn0005586,FBgn0035632,FBgn0020391,FBgn0010303,FBgn0010909,FBgn0013726,FBgn0031449,FBgn0039020,FBgn0011692,FBgn0086895,FBgn0032450,FBgn0037551,FBgn0032120,FBgn0019968,FBgn0261854,FBgn0250823,FBgn0036888,FBgn0264492,FBgn0010441,FBgn0052495,FBgn0051118,FBgn0016696,FBgn0263705,FBgn0040234,FBgn0020445,FBg…
GO:0032555	purine ribonucleotide binding	molecular_function	1.2749e-25	5.8461e-24	368	3612	793	12231	FBgn0036888,FBgn0264492,FBgn0010441,FBgn0052495,FBgn0051118,FBgn0016696,FBgn0263705,FBgn0040234,FBgn0020445,FBgn0002924,FBgn0026375,FBgn0040056,FBgn0040299,FBgn0004379,FBgn0032444,FBgn0260798,FBgn0015793,FBgn0022338,FBgn0004435,FBgn0264695,FBgn0031170,FBgn0011829,FBgn0014006,FBgn0035733,FBgn0039306,FBgn0040208,FBgn0044826,FBgn0261270,FBgn0041191,FBgn0037327,FBgn0035632,FBgn0266557,FBgn0005586,FBg…
GO:0035639	purine ribonucleoside triphosphate binding	molecular_function	2.0858e-25	9.5196e-24	367	3612	792	12231	FBgn0001233,FBgn0031515,FBgn0010217,FBgn0262519,FBgn0259678,FBgn0039566,FBgn0026479,FBgn0030088,FBgn0038344,FBgn0027497,FBgn0037632,FBgn0028685,FBgn0020633,FBgn0037989,FBgn0037843,FBgn0028997,FBgn0025683,FBgn0003261,FBgn0033661,FBgn0002542,FBgn0023169,FBgn0261387,FBgn0039532,FBgn0024329,FBgn0003744,FBgn0020306,FBgn0263864,FBgn0024227,FBgn0026323,FBgn0020389,FBgn0030018,FBgn0027889,FBgn0010621,FBg…
GO:0009605	response to external stimulus	biological_process	3.278e-25	1.4868e-23	369	3612	799	12231	FBgn0015754,FBgn0010385,FBgn0033339,FBgn0004198,FBgn0011648,FBgn0263116,FBgn0036746,FBgn0003218,FBgn0026402,FBgn0011259,FBgn0259174,FBgn0043884,FBgn0002526,FBgn0003261,FBgn0261437,FBgn0005630,FBgn0030051,FBgn0005624,FBgn0023169,FBgn0020306,FBgn0038721,FBgn0025625,FBgn0003884,FBgn0086899,FBgn0004449,FBgn0036752,FBgn0015589,FBgn0052190,FBgn0026323,FBgn0263864,FBgn0004369,FBgn0010246,FBgn0004237,FBg…
GO:0001882	nucleoside binding	molecular_function	3.2882e-25	1.4868e-23	369	3612	799	12231	FBgn0267431,FBgn0000352,FBgn0003124,FBgn0262617,FBgn0020762,FBgn0002567,FBgn0030871,FBgn0013812,FBgn0030391,FBgn0001179,FBgn0261276,FBgn0002413,FBgn0015546,FBgn0086613,FBgn0027493,FBgn0003996,FBgn0002466,FBgn0003888,FBgn0032243,FBgn0016693,FBgn0026371,FBgn0039339,FBgn0020386,FBgn0010407,FBgn0015372,FBgn0026565,FBgn0053531,FBgn0051453,FBgn0038106,FBgn0053158,FBgn0261524,FBgn0260985,FBgn0032026,FBg…
GO:0032549	ribonucleoside binding	molecular_function	4.0263e-25	1.8122e-23	368	3612	797	12231	FBgn0032083,FBgn0032195,FBgn0001123,FBgn0015075,FBgn0029891,FBgn0027587,FBgn0015789,FBgn0015772,FBgn0010379,FBgn0263873,FBgn0005278,FBgn0004381,FBgn0267002,FBgn0025382,FBgn0019957,FBgn0030200,FBgn0046685,FBgn0001308,FBgn0002174,FBgn0038181,FBgn0259923,FBgn0004106,FBgn0040505,FBgn0264607,FBgn0261988,FBgn0039140,FBgn0003189,FBgn0027375,FBgn0037391,FBgn0031030,FBgn0030268,FBgn0026259,FBgn0033773,FBg…
GO:0007411	axon guidance	biological_process	7.2925e-25	3.2672e-23	150	3612	247	12231	FBgn0028500,FBgn0011661,FBgn0040324,FBgn0020510,FBgn0011592,FBgn0004795,FBgn0041781,FBgn0086680,FBgn0015797,FBgn0031461,FBgn0004380,FBgn0261588,FBgn0250820,FBgn0021796,FBgn0040271,FBgn0000017,FBgn0260660,FBgn0003312,FBgn0029840,FBgn0016797,FBgn0036101,FBgn0004838,FBgn0000229,FBgn0014133,FBgn0010415,FBgn0032821,FBgn0000239,FBgn0041171,FBgn0003435,FBgn0025740,FBgn0024277,FBgn0039338,FBgn0014007,FBg…
GO:0005856	cytoskeleton	cellular_component	7.5023e-25	3.3459e-23	299	3612	615	12231	FBgn0001108,FBgn0031781,FBgn0037891,FBgn0040299,FBgn0033902,FBgn0002924,FBgn0027291,FBgn0263705,FBgn0004379,FBgn0032444,FBgn0027500,FBgn0033692,FBgn0010660,FBgn0264695,FBgn0004401,FBgn0086757,FBgn0266557,FBgn0031020,FBgn0262743,FBgn0061200,FBgn0044826,FBgn0011217,FBgn0040208,FBgn0013726,FBgn0263929,FBgn0002772,FBgn0012051,FBgn0030608,FBgn0085408,FBgn0086690,FBgn0000351,FBgn0004117,FBgn0039302,FBg…
GO:0048646	anatomical structure formation involved in morphogenesis	biological_process	1.2843e-24	5.7016e-23	280	3612	567	12231	FBgn0050441,FBgn0000606,FBgn0263987,FBgn0038826,FBgn0029688,FBgn0002643,FBgn0026620,FBgn0026722,FBgn0002973,FBgn0033260,FBgn0033476,FBgn0031196,FBgn0011020,FBgn0014863,FBgn0024811,FBgn0001321,FBgn0003334,FBgn0001075,FBgn0039227,FBgn0002576,FBgn0262526,FBgn0052642,FBgn0005695,FBgn0000499,FBgn0053208,FBgn0013718,FBgn0027108,FBgn0000047,FBgn0028734,FBgn0033685,FBgn0003870,FBgn0264922,FBgn0036641,FBg…
GO:0048585	negative regulation of response to stimulus	biological_process	1.4696e-24	6.4947e-23	163	3612	278	12231	FBgn0003969,FBgn0083992,FBgn0020309,FBgn0001079,FBgn0029976,FBgn0003041,FBgn0026597,FBgn0003079,FBgn0035106,FBgn0024941,FBgn0004197,FBgn0037015,FBgn0015024,FBgn0004876,FBgn0000229,FBgn0040513,FBgn0003205,FBgn0025740,FBgn0041171,FBgn0027601,FBgn0039282,FBgn0000121,FBgn0040271,FBgn0015509,FBgn0000541,FBgn0024833,FBgn0020224,FBgn0039110,FBgn0005632,FBgn0085450,FBgn0036740,FBgn0029881,FBgn0034240,FBg…
GO:0030029	actin filament-based process	biological_process	1.5262e-24	6.7146e-23	149	3612	246	12231	FBgn0002773,FBgn0000384,FBgn0086901,FBgn0266084,FBgn0260799,FBgn0041781,FBgn0025641,FBgn0023172,FBgn0265935,FBgn0266756,FBgn0020510,FBgn0011661,FBgn0025455,FBgn0003149,FBgn0005666,FBgn0266465,FBgn0086906,FBgn0053519,FBgn0003392,FBgn0000017,FBgn0264598,FBgn0066365,FBgn0024277,FBgn0262733,FBgn0004169,FBgn0020621,FBgn0267378,FBgn0001301,FBgn0039924,FBgn0004876,FBgn0041203,FBgn0011225,FBgn0265434,FBg…
GO:0010648	negative regulation of cell communication	biological_process	2.3413e-24	1.0254e-22	150	3612	249	12231	FBgn0040271,FBgn0000541,FBgn0015509,FBgn0024833,FBgn0039110,FBgn0020224,FBgn0034240,FBgn0029881,FBgn0036740,FBgn0085450,FBgn0266717,FBgn0035060,FBgn0260938,FBgn0001257,FBgn0031450,FBgn0001169,FBgn0039402,FBgn0011817,FBgn0003612,FBgn0023423,FBgn0023172,FBgn0003371,FBgn0086901,FBgn0003416,FBgn0021796,FBgn0003090,FBgn0003969,FBgn0086677,FBgn0083992,FBgn0020309,FBgn0026597,FBgn0003041,FBgn0029976,FBg…
GO:0030036	actin cytoskeleton organization	biological_process	2.4124e-24	1.0519e-22	142	3612	231	12231	FBgn0263391,FBgn0004177,FBgn0032859,FBgn0263987,FBgn0002466,FBgn0085447,FBgn0020278,FBgn0013733,FBgn0033379,FBgn0036257,FBgn0261811,FBgn0264272,FBgn0024189,FBgn0004638,FBgn0014863,FBgn0032848,FBgn0003124,FBgn0035411,FBgn0001965,FBgn0000499,FBgn0053208,FBgn0010341,FBgn0013718,FBgn0038369,FBgn0036985,FBgn0000047,FBgn0025802,FBgn0004921,FBgn0011640,FBgn0031985,FBgn0262111,FBgn0036641,FBgn0029903,FBg…
GO:0045595	regulation of cell differentiation	biological_process	3.0238e-24	1.3126e-22	152	3612	254	12231	FBgn0063485,FBgn0019972,FBgn0003744,FBgn0029157,FBgn0005536,FBgn0262127,FBgn0003118,FBgn0004837,FBgn0011259,FBgn0002735,FBgn0004875,FBgn0017418,FBgn0000181,FBgn0003430,FBgn0011648,FBgn0026181,FBgn0004889,FBgn0266450,FBgn0015754,FBgn0028387,FBgn0261649,FBgn0260635,FBgn0025743,FBgn0262473,FBgn0032006,FBgn0011766,FBgn0041184,FBgn0031005,FBgn0000547,FBgn0002789,FBgn0053193,FBgn0262125,FBgn0003520,FBg…
GO:0005886	plasma membrane	cellular_component	6.4765e-24	2.7989e-22	395	3612	881	12231	FBgn0003520,FBgn0004369,FBgn0010482,FBgn0020372,FBgn0250910,FBgn0037963,FBgn0032731,FBgn0031734,FBgn0037413,FBgn0002121,FBgn0011205,FBgn0004449,FBgn0031106,FBgn0015513,FBgn0267488,FBgn0030310,FBgn0259246,FBgn0029174,FBgn0024179,FBgn0030600,FBgn0011202,FBgn0259174,FBgn0031515,FBgn0011259,FBgn0261041,FBgn0003218,FBgn0001233,FBgn0031879,FBgn0039771,FBgn0038439,FBgn0003386,FBgn0263116,FBgn0025683,FBg…
GO:0043234	protein complex	cellular_component	8.153e-24	3.5079e-22	810	3612	2092	12231	FBgn0039632,FBgn0031549,FBgn0029174,FBgn0011766,FBgn0003559,FBgn0011202,FBgn0003887,FBgn0031390,FBgn0260991,FBgn0003732,FBgn0023509,FBgn0002525,FBgn0003308,FBgn0032361,FBgn0024227,FBgn0026378,FBgn0033766,FBgn0022764,FBgn0004897,FBgn0031734,FBgn0003884,FBgn0031106,FBgn0262647,FBgn0036974,FBgn0053554,FBgn0025683,FBgn0020633,FBgn0053080,FBgn0036918,FBgn0266671,FBgn0004888,FBgn0003261,FBgn0262519,FBg…
GO:0006793	phosphorus metabolic process	biological_process	8.2902e-24	3.5513e-22	408	3612	918	12231	FBgn0015402,FBgn0004009,FBgn0031799,FBgn0038504,FBgn0264959,FBgn0263131,FBgn0000320,FBgn0001989,FBgn0030582,FBgn0038197,FBgn0022768,FBgn0017581,FBgn0037255,FBgn0003731,FBgn0034997,FBgn0012058,FBgn0003169,FBgn0001086,FBgn0039635,FBgn0259166,FBgn0004839,FBgn0040076,FBgn0263237,FBgn0000116,FBgn0010341,FBgn0263598,FBgn0027053,FBgn0028978,FBgn0036844,FBgn0000711,FBgn0036368,FBgn0034649,FBgn0025574,FBg…
GO:0044087	regulation of cellular component biogenesis	biological_process	9.8878e-24	4.2172e-22	132	3612	211	12231	FBgn0063485,FBgn0015269,FBgn0027620,FBgn0011571,FBgn0035533,FBgn0024329,FBgn0266053,FBgn0002526,FBgn0029157,FBgn0000482,FBgn0038747,FBgn0250753,FBgn0000257,FBgn0259174,FBgn0261041,FBgn0011742,FBgn0004875,FBgn0011648,FBgn0000181,FBgn0026181,FBgn0039632,FBgn0052350,FBgn0034135,FBgn0026015,FBgn0037130,FBgn0020493,FBgn0030600,FBgn0262125,FBgn0263120,FBgn0011202,FBgn0024179,FBgn0003716,FBgn0267698,FBg…
GO:0051726	regulation of cell cycle	biological_process	1.1841e-23	5.0283e-22	187	3612	339	12231	FBgn0013733,FBgn0028577,FBgn0024371,FBgn0015546,FBgn0026317,FBgn0002466,FBgn0036368,FBgn0038578,FBgn0028978,FBgn0000711,FBgn0027363,FBgn0037345,FBgn0001297,FBgn0262699,FBgn0033260,FBgn0011708,FBgn0031885,FBgn0036804,FBgn0012058,FBgn0037121,FBgn0011763,FBgn0039403,FBgn0028734,FBgn0001086,FBgn0037874,FBgn0029133,FBgn0038016,FBgn0000137,FBgn0262719,FBgn0001965,FBgn0010109,FBgn0263237,FBgn0033247,FBg…
GO:0023057	negative regulation of signaling	biological_process	1.1909e-23	5.0353e-22	147	3612	245	12231	FBgn0086901,FBgn0003416,FBgn0003371,FBgn0003090,FBgn0039402,FBgn0001169,FBgn0031450,FBgn0023172,FBgn0003612,FBgn0011817,FBgn0023423,FBgn0035060,FBgn0260938,FBgn0001257,FBgn0000541,FBgn0015509,FBgn0040271,FBgn0029881,FBgn0034240,FBgn0036740,FBgn0085450,FBgn0024833,FBgn0020224,FBgn0039110,FBgn0025740,FBgn0003205,FBgn0000121,FBgn0039282,FBgn0027601,FBgn0000229,FBgn0004876,FBgn0015024,FBgn0040513,FBg…
GO:0040008	regulation of growth	biological_process	1.4006e-23	5.8966e-22	146	3612	243	12231	FBgn0036165,FBgn0266557,FBgn0041191,FBgn0046704,FBgn0040208,FBgn0010379,FBgn0261786,FBgn0003089,FBgn0010300,FBgn0039668,FBgn0261788,FBgn0024273,FBgn0037884,FBgn0267002,FBgn0036934,FBgn0264607,FBgn0034789,FBgn0263930,FBgn0040505,FBgn0004644,FBgn0001150,FBgn0000504,FBgn0010315,FBgn0031030,FBgn0259984,FBgn0000578,FBgn0053094,FBgn0015279,FBgn0029006,FBgn0259685,FBgn0034720,FBgn0050021,FBgn0250788,FBg…
GO:0048589	developmental growth	biological_process	2.2103e-23	9.2652e-22	171	3612	302	12231	FBgn0001085,FBgn0010303,FBgn0263929,FBgn0046704,FBgn0040208,FBgn0010379,FBgn0015789,FBgn0266557,FBgn0010113,FBgn0041191,FBgn0037884,FBgn0003360,FBgn0267002,FBgn0261786,FBgn0003089,FBgn0010300,FBgn0024273,FBgn0261788,FBgn0034789,FBgn0263930,FBgn0004644,FBgn0003388,FBgn0000504,FBgn0011771,FBgn0001150,FBgn0031866,FBgn0036934,FBgn0264607,FBgn0030054,FBgn0031030,FBgn0259984,FBgn0000578,FBgn0053094,FBg…
GO:0010605	negative regulation of macromolecule metabolic process	biological_process	4.9959e-23	2.0835e-21	272	3612	557	12231	FBgn0039169,FBgn0010314,FBgn0040318,FBgn0036964,FBgn0040273,FBgn0261823,FBgn0045035,FBgn0017430,FBgn0023076,FBgn0010575,FBgn0261963,FBgn0264307,FBgn0020440,FBgn0002441,FBgn0264001,FBgn0002044,FBgn0033061,FBgn0029006,FBgn0259685,FBgn0011737,FBgn0039932,FBgn0042085,FBgn0030257,FBgn0266599,FBgn0001222,FBgn0033846,FBgn0037607,FBgn0000404,FBgn0031488,FBgn0014143,FBgn0051716,FBgn0000504,FBgn0001150,FBg…
GO:0097367	carbohydrate derivative binding	molecular_function	5.0131e-23	2.0835e-21	423	3612	967	12231	FBgn0039175,FBgn0000559,FBgn0023479,FBgn0032882,FBgn0038035,FBgn0022709,FBgn0029870,FBgn0031855,FBgn0001186,FBgn0262866,FBgn0061356,FBgn0261397,FBgn0032157,FBgn0040237,FBgn0000108,FBgn0265045,FBgn0026077,FBgn0036203,FBgn0016930,FBgn0028978,FBgn0036368,FBgn0010747,FBgn0027836,FBgn0034728,FBgn0033246,FBgn0033160,FBgn0003169,FBgn0027602,FBgn0002905,FBgn0010341,FBgn0038740,FBgn0263598,FBgn0004839,FBg…
GO:0022603	regulation of anatomical structure morphogenesis	biological_process	5.699e-23	2.3586e-21	151	3612	257	12231	FBgn0026192,FBgn0031781,FBgn0013987,FBgn0259984,FBgn0000578,FBgn0026375,FBgn0040372,FBgn0016696,FBgn0036742,FBgn0003410,FBgn0020440,FBgn0002577,FBgn0020269,FBgn0039969,FBgn0004435,FBgn0014006,FBgn0014388,FBgn0039704,FBgn0259212,FBgn0262743,FBgn0001250,FBgn0004367,FBgn0016081,FBgn0046704,FBgn0011217,FBgn0010379,FBgn0027587,FBgn0010909,FBgn0029891,FBgn0037671,FBgn0025741,FBgn0045852,FBgn0265778,FBg…
GO:0043933	macromolecular complex subunit organization	biological_process	6.1163e-23	2.5206e-21	408	3612	926	12231	FBgn0030871,FBgn0011020,FBgn0052343,FBgn0001179,FBgn0031885,FBgn0030891,FBgn0014026,FBgn0003124,FBgn0260439,FBgn0003517,FBgn0030412,FBgn0039227,FBgn0030500,FBgn0027835,FBgn0263987,FBgn0038546,FBgn0002466,FBgn0003888,FBgn0000253,FBgn0004177,FBgn0032859,FBgn0036734,FBgn0262714,FBgn0026620,FBgn0053804,FBgn0036641,FBgn0023518,FBgn0022786,FBgn0265193,FBgn0016756,FBgn0030082,FBgn0026371,FBgn0029094,FBg…
GO:0006796	phosphate-containing compound metabolic process	biological_process	6.9715e-23	2.8609e-21	401	3612	907	12231	FBgn0004837,FBgn0032388,FBgn0020513,FBgn0021967,FBgn0038224,FBgn0031830,FBgn0026181,FBgn0040011,FBgn0004889,FBgn0025674,FBgn0005640,FBgn0250862,FBgn0031428,FBgn0037826,FBgn0032955,FBgn0259791,FBgn0261278,FBgn0038630,FBgn0029157,FBgn0032105,FBgn0010382,FBgn0031883,FBgn0033915,FBgn0025592,FBgn0037093,FBgn0267698,FBgn0003716,FBgn0002641,FBgn0086657,FBgn0000464,FBgn0053116,FBgn0265174,FBgn0052666,FBg…
GO:0030554	adenyl nucleotide binding	molecular_function	1.0013e-22	4.0921e-21	303	3612	641	12231	FBgn0263873,FBgn0010379,FBgn0015772,FBgn0027587,FBgn0005278,FBgn0004381,FBgn0032195,FBgn0029891,FBgn0015075,FBgn0032083,FBgn0261988,FBgn0264607,FBgn0040505,FBgn0004106,FBgn0002174,FBgn0019957,FBgn0267002,FBgn0001308,FBgn0046685,FBgn0032456,FBgn0265998,FBgn0002938,FBgn0031955,FBgn0013987,FBgn0000273,FBgn0033773,FBgn0031030,FBgn0030268,FBgn0027375,FBgn0003189,FBgn0020440,FBgn0030512,FBgn0035720,FBg…
GO:0031324	negative regulation of cellular metabolic process	biological_process	1.1367e-22	4.6259e-21	246	3612	492	12231	FBgn0028734,FBgn0012058,FBgn0001086,FBgn0010313,FBgn0003870,FBgn0003963,FBgn0000546,FBgn0005695,FBgn0023216,FBgn0022238,FBgn0010109,FBgn0002576,FBgn0264954,FBgn0037376,FBgn0027378,FBgn0011300,FBgn0027053,FBgn0002521,FBgn0004009,FBgn0029094,FBgn0010416,FBgn0041100,FBgn0035357,FBgn0001332,FBgn0030082,FBgn0016756,FBgn0003396,FBgn0087035,FBgn0038197,FBgn0004606,FBgn0261953,FBgn0011764,FBgn0004859,FBg…
GO:0044430	cytoskeletal part	cellular_component	1.9137e-22	7.7558e-21	275	3612	569	12231	FBgn0003654,FBgn0265935,FBgn0025641,FBgn0003943,FBgn0004363,FBgn0031703,FBgn0002773,FBgn0031657,FBgn0260799,FBgn0004380,FBgn0266579,FBgn0259108,FBgn0265297,FBgn0029176,FBgn0026141,FBgn0004907,FBgn0000063,FBgn0002622,FBgn0010173,FBgn0004169,FBgn0035317,FBgn0035799,FBgn0033348,FBgn0033465,FBgn0041775,FBgn0010235,FBgn0026059,FBgn0024432,FBgn0013756,FBgn0053554,FBgn0261004,FBgn0020633,FBgn0028685,FBg…
GO:0009968	negative regulation of signal transduction	biological_process	2.3644e-22	9.5427e-21	139	3612	232	12231	FBgn0003892,FBgn0000547,FBgn0030600,FBgn0263120,FBgn0020493,FBgn0041184,FBgn0022764,FBgn0003165,FBgn0028984,FBgn0002431,FBgn0263593,FBgn0035719,FBgn0015589,FBgn0033438,FBgn0032499,FBgn0002121,FBgn0015269,FBgn0000482,FBgn0265523,FBgn0037248,FBgn0029067,FBgn0031879,FBgn0033081,FBgn0000257,FBgn0259174,FBgn0003118,FBgn0036373,FBgn0004198,FBgn0264493,FBgn0000229,FBgn0015024,FBgn0004876,FBgn0040513,FBg…
GO:0008092	cytoskeletal protein binding	molecular_function	3.0468e-22	1.2246e-20	162	3612	286	12231	FBgn0029997,FBgn0031955,FBgn0003475,FBgn0031781,FBgn0030869,FBgn0261836,FBgn0000578,FBgn0052528,FBgn0040299,FBgn0030268,FBgn0011674,FBgn0086442,FBgn0002924,FBgn0004379,FBgn0033692,FBgn0001994,FBgn0033845,FBgn0259685,FBgn0004378,FBgn0000709,FBgn0036546,FBgn0034282,FBgn0004049,FBgn0259212,FBgn0250788,FBgn0014141,FBgn0259099,FBgn0040208,FBgn0004381,FBgn0013726,FBgn0001202,FBgn0085408,FBgn0004397,FBg…
GO:0006897	endocytosis	biological_process	3.1653e-22	1.267e-20	184	3612	339	12231	FBgn0028582,FBgn0036740,FBgn0016797,FBgn0030230,FBgn0005632,FBgn0024833,FBgn0020224,FBgn0043012,FBgn0036500,FBgn0003392,FBgn0004648,FBgn0035060,FBgn0020510,FBgn0003943,FBgn0031450,FBgn0039923,FBgn0266019,FBgn0034118,FBgn0000212,FBgn0032167,FBgn0020235,FBgn0041781,FBgn0003204,FBgn0036179,FBgn0026597,FBgn0031976,FBgn0036875,FBgn0034708,FBgn0031304,FBgn0243511,FBgn0263603,FBgn0013764,FBgn0004242,FBg…
GO:0035556	intracellular signal transduction	biological_process	4.1119e-22	1.6392e-20	255	3612	519	12231	FBgn0037359,FBgn0051118,FBgn0031762,FBgn0030685,FBgn0264492,FBgn0013987,FBgn0000273,FBgn0004611,FBgn0033773,FBgn0030869,FBgn0050372,FBgn0015279,FBgn0032642,FBgn0016794,FBgn0025836,FBgn0031030,FBgn0261119,FBgn0026375,FBgn0035574,FBgn0031633,FBgn0011573,FBgn0032796,FBgn0020279,FBgn0020440,FBgn0014006,FBgn0014388,FBgn0011836,FBgn0259685,FBgn0034694,FBgn0031006,FBgn0259212,FBgn0015793,FBgn0021818,FBg…
GO:0032559	adenyl ribonucleotide binding	molecular_function	5.0067e-22	1.9878e-20	298	3612	633	12231	FBgn0003124,FBgn0262617,FBgn0020762,FBgn0267431,FBgn0000352,FBgn0013812,FBgn0030871,FBgn0001179,FBgn0015546,FBgn0002413,FBgn0003996,FBgn0002466,FBgn0086613,FBgn0010407,FBgn0051453,FBgn0053531,FBgn0026565,FBgn0026371,FBgn0032243,FBgn0020386,FBgn0032026,FBgn0260985,FBgn0261524,FBgn0037098,FBgn0030506,FBgn0011300,FBgn0036892,FBgn0045980,FBgn0028686,FBgn0031631,FBgn0002576,FBgn0262526,FBgn0011737,FBg…
GO:0070727	cellular macromolecule localization	biological_process	7.5803e-22	2.9974e-20	203	3612	388	12231	FBgn0033460,FBgn0014411,FBgn0039120,FBgn0003520,FBgn0002525,FBgn0031456,FBgn0031106,FBgn0033264,FBgn0015589,FBgn0265174,FBgn0003892,FBgn0038167,FBgn0000250,FBgn0000319,FBgn0053526,FBgn0034072,FBgn0262125,FBgn0263396,FBgn0011202,FBgn0042177,FBgn0264855,FBgn0022213,FBgn0020497,FBgn0032340,FBgn0030089,FBgn0001233,FBgn0000257,FBgn0262519,FBgn0024889,FBgn0000181,FBgn0026181,FBgn0015754,FBgn0264493,FBg…
GO:0005524	ATP binding	molecular_function	8.2478e-22	3.2482e-20	297	3612	632	12231	FBgn0039338,FBgn0001079,FBgn0027621,FBgn0011606,FBgn0260399,FBgn0265434,FBgn0260935,FBgn0003079,FBgn0011225,FBgn0033791,FBgn0019990,FBgn0026370,FBgn0004876,FBgn0022787,FBgn0000229,FBgn0010389,FBgn0000442,FBgn0025936,FBgn0020621,FBgn0011604,FBgn0030683,FBgn0000721,FBgn0030864,FBgn0259221,FBgn0013759,FBgn0025815,FBgn0053519,FBgn0038145,FBgn0003483,FBgn0263076,FBgn0037491,FBgn0266465,FBgn0000826,FBg…
GO:0012505	endomembrane system	cellular_component	1.0905e-21	4.2775e-20	334	3612	733	12231	FBgn0261836,FBgn0030306,FBgn0052654,FBgn0031049,FBgn0265998,FBgn0034214,FBgn0011297,FBgn0052758,FBgn0263006,FBgn0024921,FBgn0036745,FBgn0263005,FBgn0033995,FBgn0037242,FBgn0031458,FBgn0027287,FBgn0027579,FBgn0025381,FBgn0034282,FBgn0038535,FBgn0004378,FBgn0260940,FBgn0045073,FBgn0030035,FBgn0267348,FBgn0015789,FBgn0262117,FBgn0037756,FBgn0053180,FBgn0001085,FBgn0036299,FBgn0026634,FBgn0004644,FBg…
GO:0016310	phosphorylation	biological_process	1.3697e-21	5.3512e-20	270	3612	562	12231	FBgn0037327,FBgn0037063,FBgn0004367,FBgn0039306,FBgn0016081,FBgn0011217,FBgn0044826,FBgn0010909,FBgn0010303,FBgn0015278,FBgn0036932,FBgn0020391,FBgn0003053,FBgn0010315,FBgn0034789,FBgn0000351,FBgn0261786,FBgn0034245,FBgn0004373,FBgn0028546,FBgn0261854,FBgn0250823,FBgn0026192,FBgn0010441,FBgn0032642,FBgn0015279,FBgn0264492,FBgn0040056,FBgn0016696,FBgn0015625,FBgn0011829,FBgn0014006,FBgn0021818,FBg…
GO:0071702	organic substance transport	biological_process	1.765e-21	6.8681e-20	264	3612	547	12231	FBgn0050035,FBgn0261794,FBgn0031779,FBgn0020255,FBgn0034716,FBgn0086357,FBgn0000611,FBgn0038065,FBgn0087035,FBgn0039966,FBgn0038950,FBgn0037912,FBgn0051634,FBgn0036116,FBgn0050404,FBgn0027565,FBgn0066101,FBgn0013343,FBgn0051547,FBgn0001316,FBgn0030365,FBgn0010747,FBgn0039800,FBgn0037715,FBgn0027360,FBgn0024320,FBgn0260964,FBgn0033316,FBgn0267727,FBgn0030136,FBgn0038135,FBgn0262866,FBgn0041174,FBg…
GO:0016773	phosphotransferase activity, alcohol group as acceptor	molecular_function	2.1928e-21	8.4987e-20	183	3612	341	12231	FBgn0260934,FBgn0001079,FBgn0033791,FBgn0019990,FBgn0264357,FBgn0267390,FBgn0003079,FBgn0041203,FBgn0027621,FBgn0260935,FBgn0260399,FBgn0020621,FBgn0000063,FBgn0025936,FBgn0004656,FBgn0004876,FBgn0026370,FBgn0015024,FBgn0039924,FBgn0000442,FBgn0010389,FBgn0000229,FBgn0024277,FBgn0035397,FBgn0013759,FBgn0262733,FBgn0000721,FBgn0014930,FBgn0003366,FBgn0030864,FBgn0086906,FBgn0266465,FBgn0000826,FBg…
GO:0004672	protein kinase activity	molecular_function	2.5649e-21	9.9016e-20	153	3612	269	12231	FBgn0021796,FBgn0263968,FBgn0003371,FBgn0028484,FBgn0027101,FBgn0011817,FBgn0261456,FBgn0011739,FBgn0033244,FBgn0025455,FBgn0052649,FBgn0005666,FBgn0037491,FBgn0000826,FBgn0266465,FBgn0086906,FBgn0000017,FBgn0261984,FBgn0004924,FBgn0000535,FBgn0053519,FBgn0013759,FBgn0035397,FBgn0024277,FBgn0030864,FBgn0003366,FBgn0000721,FBgn0262733,FBgn0004656,FBgn0025936,FBgn0020621,FBgn0000063,FBgn0000229,FBg…
GO:0016301	kinase activity	molecular_function	3.0203e-21	1.1614e-19	192	3612	364	12231	FBgn0010314,FBgn0015279,FBgn0000273,FBgn0264492,FBgn0013987,FBgn0033773,FBgn0010441,FBgn0265998,FBgn0002938,FBgn0045035,FBgn0016696,FBgn0036742,FBgn0040056,FBgn0031030,FBgn0020440,FBgn0035436,FBgn0260798,FBgn0050021,FBgn0022338,FBgn0011829,FBgn0011737,FBgn0000147,FBgn0014006,FBgn0033373,FBgn0010379,FBgn0039306,FBgn0015772,FBgn0027587,FBgn0044826,FBgn0037327,FBgn0261270,FBgn0035632,FBgn0004367,FBg…
GO:0016477	cell migration	biological_process	6.2967e-21	2.4118e-19	148	3612	259	12231	FBgn0262127,FBgn0025373,FBgn0003118,FBgn0011648,FBgn0027505,FBgn0015754,FBgn0003862,FBgn0000182,FBgn0000482,FBgn0002526,FBgn0266671,FBgn0039532,FBgn0003165,FBgn0022764,FBgn0013717,FBgn0003460,FBgn0003447,FBgn0003716,FBgn0261617,FBgn0000014,FBgn0001320,FBgn0266521,FBgn0003507,FBgn0003254,FBgn0003892,FBgn0260635,FBgn0263782,FBgn0015513,FBgn0032409,FBgn0003499,FBgn0034009,FBgn0263396,FBgn0020493,FBg…
GO:0051301	cell division	biological_process	7.8897e-21	3.0101e-19	160	3612	288	12231	FBgn0000482,FBgn0032515,FBgn0000996,FBgn0010382,FBgn0032105,FBgn0086908,FBgn0053554,FBgn0261385,FBgn0261004,FBgn0013756,FBgn0011648,FBgn0026181,FBgn0004889,FBgn0003525,FBgn0034180,FBgn0004875,FBgn0026479,FBgn0052707,FBgn0004837,FBgn0013984,FBgn0260991,FBgn0011202,FBgn0262473,FBgn0264855,FBgn0260635,FBgn0003892,FBgn0031549,FBgn0038167,FBgn0035762,FBgn0029504,FBgn0011205,FBgn0001320,FBgn0003884,FBg…
GO:0051674	localization of cell	biological_process	1.0366e-20	3.9394e-19	156	3612	279	12231	FBgn0004838,FBgn0016078,FBgn0260632,FBgn0020224,FBgn0005632,FBgn0016797,FBgn0038341,FBgn0003392,FBgn0000017,FBgn0037315,FBgn0003483,FBgn0040309,FBgn0041781,FBgn0266084,FBgn0086901,FBgn0003416,FBgn0023423,FBgn0010215,FBgn0261563,FBgn0031450,FBgn0261456,FBgn0011592,FBgn0039232,FBgn0011739,FBgn0267390,FBgn0243511,FBgn0003079,FBgn0011225,FBgn0003964,FBgn0031304,FBgn0053558,FBgn0020251,FBgn0265434,FBg…
GO:0007346	regulation of mitotic cell cycle	biological_process	1.119e-20	4.2361e-19	129	3612	216	12231	FBgn0003731,FBgn0004859,FBgn0021760,FBgn0004009,FBgn0027057,FBgn0023177,FBgn0011300,FBgn0027053,FBgn0028837,FBgn0033247,FBgn0010109,FBgn0001965,FBgn0262719,FBgn0000137,FBgn0038016,FBgn0001086,FBgn0037874,FBgn0029133,FBgn0028734,FBgn0039403,FBgn0037121,FBgn0031885,FBgn0011708,FBgn0262699,FBgn0033260,FBgn0038578,FBgn0028978,FBgn0036368,FBgn0015546,FBgn0024371,FBgn0010316,FBgn0032929,FBgn0004106,FBg…
GO:0048870	cell motility	biological_process	2.1707e-20	8.1857e-19	152	3612	271	12231	FBgn0264075,FBgn0000229,FBgn0046687,FBgn0010389,FBgn0010415,FBgn0001301,FBgn0003205,FBgn0029667,FBgn0013759,FBgn0005638,FBgn0041096,FBgn0039338,FBgn0086677,FBgn0262740,FBgn0260934,FBgn0003041,FBgn0020251,FBgn0265434,FBgn0053558,FBgn0267390,FBgn0011225,FBgn0243511,FBgn0003079,FBgn0003964,FBgn0031304,FBgn0011592,FBgn0261456,FBgn0039232,FBgn0011739,FBgn0031450,FBgn0261563,FBgn0023423,FBgn0266084,FBg…
GO:0044708	single-organism behavior	biological_process	3.4316e-20	1.2891e-18	207	3612	408	12231	FBgn0011571,FBgn0039536,FBgn0262739,FBgn0015269,FBgn0015714,FBgn0003028,FBgn0001233,FBgn0266098,FBgn0004837,FBgn0053988,FBgn0250753,FBgn0031515,FBgn0012034,FBgn0034046,FBgn0004419,FBgn0261403,FBgn0053513,FBgn0000394,FBgn0259168,FBgn0259243,FBgn0027594,FBgn0030600,FBgn0016920,FBgn0013984,FBgn0037913,FBgn0041184,FBgn0259246,FBgn0003165,FBgn0002525,FBgn0261617,FBgn0003520,FBgn0000479,FBgn0041188,FBg…
GO:0030855	epithelial cell differentiation	biological_process	4.0619e-20	1.52e-18	185	3612	353	12231	FBgn0015513,FBgn0014343,FBgn0003892,FBgn0260635,FBgn0038167,FBgn0000250,FBgn0032006,FBgn0011766,FBgn0015799,FBgn0041184,FBgn0032409,FBgn0000547,FBgn0263396,FBgn0034009,FBgn0011202,FBgn0003447,FBgn0030018,FBgn0023509,FBgn0003716,FBgn0015615,FBgn0263979,FBgn0264560,FBgn0266521,FBgn0010383,FBgn0035719,FBgn0004577,FBgn0000182,FBgn0035533,FBgn0003744,FBgn0039532,FBgn0000996,FBgn0000482,FBgn0266671,FBg…
GO:0046907	intracellular transport	biological_process	5.0974e-20	1.9002e-18	252	3612	526	12231	FBgn0033380,FBgn0086357,FBgn0010434,FBgn0000611,FBgn0038065,FBgn0086358,FBgn0013811,FBgn0028968,FBgn0020255,FBgn0261064,FBgn0265102,FBgn0028538,FBgn0027565,FBgn0263198,FBgn0013343,FBgn0263598,FBgn0027655,FBgn0036199,FBgn0025802,FBgn0261983,FBgn0027610,FBgn0038722,FBgn0011640,FBgn0037912,FBgn0264922,FBgn0011708,FBgn0033379,FBgn0033316,FBgn0029818,FBgn0033260,FBgn0052250,FBgn0010747,FBgn0027360,FBg…
GO:0005700	polytene chromosome	cellular_component	5.1322e-20	1.9059e-18	106	3612	167	12231	FBgn0262519,FBgn0267351,FBgn0004837,FBgn0261793,FBgn0264695,FBgn0004401,FBgn0265523,FBgn0001233,FBgn0035026,FBgn0260012,FBgn0020887,FBgn0262527,FBgn0002441,FBgn0043456,FBgn0053554,FBgn0267398,FBgn0003862,FBgn0003567,FBgn0030366,FBgn0086908,FBgn0025639,FBgn0040273,FBgn0040372,FBgn0260987,FBgn0005624,FBgn0020388,FBgn0039169,FBgn0000581,FBgn0003261,FBgn0013263,FBgn0266711,FBgn0260749,FBgn0023509,FBg…
GO:0010629	negative regulation of gene expression	biological_process	5.9375e-20	2.1966e-18	215	3612	430	12231	FBgn0263986,FBgn0263974,FBgn0004606,FBgn0087035,FBgn0038197,FBgn0003396,FBgn0011764,FBgn0261953,FBgn0004859,FBgn0001180,FBgn0035357,FBgn0030082,FBgn0016756,FBgn0002521,FBgn0029094,FBgn0004009,FBgn0010416,FBgn0264954,FBgn0037376,FBgn0027378,FBgn0005695,FBgn0023216,FBgn0002576,FBgn0028707,FBgn0022238,FBgn0010109,FBgn0010313,FBgn0003870,FBgn0000546,FBgn0003963,FBgn0028734,FBgn0003169,FBgn0266441,FBg…
GO:0051173	positive regulation of nitrogen compound metabolic process	biological_process	7.3245e-20	2.6996e-18	184	3612	352	12231	FBgn0004795,FBgn0003975,FBgn0033052,FBgn0259789,FBgn0002914,FBgn0086680,FBgn0034722,FBgn0035644,FBgn0000212,FBgn0265297,FBgn0003483,FBgn0002783,FBgn0003687,FBgn0023489,FBgn0011676,FBgn0260632,FBgn0260753,FBgn0045759,FBgn0004102,FBgn0019650,FBgn0004838,FBgn0010356,FBgn0000567,FBgn0028996,FBgn0264075,FBgn0022787,FBgn0004656,FBgn0011604,FBgn0037751,FBgn0010750,FBgn0026401,FBgn0026083,FBgn0014340,FBg…
GO:0046530	photoreceptor cell differentiation	biological_process	8.5362e-20	3.1343e-18	116	3612	190	12231	FBgn0010575,FBgn0015754,FBgn0266450,FBgn0000173,FBgn0004049,FBgn0001233,FBgn0021818,FBgn0014388,FBgn0005536,FBgn0003118,FBgn0259685,FBgn0001108,FBgn0005630,FBgn0016794,FBgn0043884,FBgn0266671,FBgn0001235,FBgn0265998,FBgn0003410,FBgn0027054,FBgn0261722,FBgn0035993,FBgn0027356,FBgn0001168,FBgn0027335,FBgn0004449,FBgn0041188,FBgn0032929,FBgn0004644,FBgn0040505,FBgn0003053,FBgn0040388,FBgn0265778,FBg…
GO:0050808	synapse organization	biological_process	9.7257e-20	3.5524e-18	119	3612	197	12231	FBgn0262527,FBgn0000173,FBgn0011648,FBgn0020440,FBgn0259174,FBgn0034720,FBgn0001125,FBgn0261041,FBgn0250788,FBgn0011259,FBgn0050021,FBgn0031006,FBgn0266098,FBgn0039260,FBgn0026192,FBgn0038747,FBgn0000578,FBgn0002526,FBgn0266053,FBgn0053094,FBgn0039212,FBgn0015279,FBgn0015269,FBgn0262739,FBgn0011571,FBgn0035533,FBgn0031866,FBgn0264607,FBgn0034789,FBgn0259483,FBgn0040752,FBgn0041188,FBgn0004449,FBg…
GO:0032879	regulation of localization	biological_process	9.7476e-20	3.5524e-18	154	3612	279	12231	FBgn0013759,FBgn0039747,FBgn0039282,FBgn0010051,FBgn0041585,FBgn0037766,FBgn0037015,FBgn0085442,FBgn0011225,FBgn0004242,FBgn0037100,FBgn0024432,FBgn0001104,FBgn0053558,FBgn0025724,FBgn0001079,FBgn0260934,FBgn0033075,FBgn0003710,FBgn0031461,FBgn0266084,FBgn0003371,FBgn0016034,FBgn0010350,FBgn0259173,FBgn0023423,FBgn0026207,FBgn0031842,FBgn0004363,FBgn0029709,FBgn0004598,FBgn0261563,FBgn0031450,FBg…
GO:0045165	cell fate commitment	biological_process	9.9992e-20	3.6306e-18	236	3612	486	12231	FBgn0011225,FBgn0000633,FBgn0010473,FBgn0004197,FBgn0001624,FBgn0001104,FBgn0265434,FBgn0260934,FBgn0005771,FBgn0035577,FBgn0086677,FBgn0014007,FBgn0020309,FBgn0261451,FBgn0005638,FBgn0024277,FBgn0013759,FBgn0267791,FBgn0003205,FBgn0003366,FBgn0004876,FBgn0264075,FBgn0040080,FBgn0010389,FBgn0004838,FBgn0045759,FBgn0004102,FBgn0039234,FBgn0260632,FBgn0004907,FBgn0020224,FBgn0261873,FBgn0028582,FBg…
GO:0008283	cell proliferation	biological_process	1.012e-19	3.6607e-18	172	3612	323	12231	FBgn0002121,FBgn0032499,FBgn0036752,FBgn0020622,FBgn0015589,FBgn0036480,FBgn0033897,FBgn0003520,FBgn0002431,FBgn0013765,FBgn0263979,FBgn0022764,FBgn0032006,FBgn0011766,FBgn0262473,FBgn0015799,FBgn0262081,FBgn0053193,FBgn0013984,FBgn0014018,FBgn0039632,FBgn0038167,FBgn0025800,FBgn0027497,FBgn0020887,FBgn0004875,FBgn0262527,FBgn0015754,FBgn0003525,FBgn0004889,FBgn0003430,FBgn0003118,FBgn0262127,FBg…
GO:0009891	positive regulation of biosynthetic process	biological_process	1.0874e-19	3.9048e-18	182	3612	348	12231	FBgn0250910,FBgn0026323,FBgn0003165,FBgn0261617,FBgn0000014,FBgn0033897,FBgn0003460,FBgn0003520,FBgn0265598,FBgn0021872,FBgn0040071,FBgn0015919,FBgn0043900,FBgn0003507,FBgn0029123,FBgn0000439,FBgn0000250,FBgn0014343,FBgn0014018,FBgn0003339,FBgn0013799,FBgn0036761,FBgn0262473,FBgn0030310,FBgn0011766,FBgn0262732,FBgn0003028,FBgn0028426,FBgn0039904,FBgn0004837,FBgn0003118,FBgn0010385,FBgn0028387,FBg…
GO:0031328	positive regulation of cellular biosynthetic process	biological_process	1.0874e-19	3.9048e-18	182	3612	348	12231	FBgn0039411,FBgn0002552,FBgn0039227,FBgn0038578,FBgn0000352,FBgn0261885,FBgn0022740,FBgn0001297,FBgn0030891,FBgn0261647,FBgn0015829,FBgn0003495,FBgn0034967,FBgn0002643,FBgn0025463,FBgn0000606,FBgn0027835,FBgn0004666,FBgn0011289,FBgn0030082,FBgn0000320,FBgn0265193,FBgn0037792,FBgn0004009,FBgn0086358,FBgn0263289,FBgn0028982,FBgn0261953,FBgn0023518,FBgn0038197,FBgn0003396,FBgn0001180,FBgn0003720,FBg…
GO:0007017	microtubule-based process	biological_process	1.2893e-19	4.6127e-18	252	3612	529	12231	FBgn0086757,FBgn0020238,FBgn0034282,FBgn0027783,FBgn0250788,FBgn0259212,FBgn0011737,FBgn0015019,FBgn0000147,FBgn0004378,FBgn0265574,FBgn0264307,FBgn0033692,FBgn0033845,FBgn0035370,FBgn0032444,FBgn0027500,FBgn0005655,FBgn0004379,FBgn0040273,FBgn0011674,FBgn0002924,FBgn0015625,FBgn0014127,FBgn0030268,FBgn0053094,FBgn0010314,FBgn0001108,FBgn0000273,FBgn0261787,FBgn0261836,FBgn0005593,FBgn0031955,FBg…
GO:0044877	macromolecular complex binding	molecular_function	1.4031e-19	5.0014e-18	166	3612	309	12231	FBgn0035947,FBgn0010215,FBgn0037540,FBgn0265935,FBgn0259173,FBgn0011659,FBgn0003721,FBgn0040207,FBgn0004380,FBgn0002914,FBgn0266579,FBgn0015391,FBgn0000384,FBgn0031876,FBgn0000018,FBgn0025815,FBgn0030990,FBgn0003392,FBgn0263076,FBgn0259108,FBgn0003687,FBgn0002783,FBgn0261261,FBgn0014133,FBgn0011604,FBgn0011787,FBgn0027951,FBgn0026401,FBgn0002774,FBgn0014340,FBgn0261573,FBgn0026573,FBgn0014037,FBg…
GO:0007416	synapse assembly	biological_process	1.7829e-19	6.3323e-18	95	3612	145	12231	FBgn0000173,FBgn0020440,FBgn0011648,FBgn0001125,FBgn0034720,FBgn0259174,FBgn0050021,FBgn0031006,FBgn0011259,FBgn0261041,FBgn0250788,FBgn0026192,FBgn0015279,FBgn0266053,FBgn0053094,FBgn0002526,FBgn0000578,FBgn0038747,FBgn0262739,FBgn0015269,FBgn0035533,FBgn0011571,FBgn0264607,FBgn0031866,FBgn0259483,FBgn0040752,FBgn0004449,FBgn0034789,FBgn0010300,FBgn0267698,FBgn0261617,FBgn0003716,FBgn0024273,FBg…
GO:0006357	regulation of transcription from RNA polymerase II promoter	biological_process	2.5821e-19	9.1374e-18	218	3612	442	12231	FBgn0003687,FBgn0004102,FBgn0045759,FBgn0019650,FBgn0010356,FBgn0000567,FBgn0260632,FBgn0000018,FBgn0000541,FBgn0031903,FBgn0004360,FBgn0085450,FBgn0016797,FBgn0086680,FBgn0011586,FBgn0002914,FBgn0031450,FBgn0003975,FBgn0004795,FBgn0033052,FBgn0028926,FBgn0010280,FBgn0011656,FBgn0264490,FBgn0013753,FBgn0003079,FBgn0011655,FBgn0002985,FBgn0037015,FBgn0031902,FBgn0020309,FBgn0001079,FBgn0005771,FBg…
GO:0071822	protein complex subunit organization	biological_process	2.8329e-19	9.9887e-18	282	3612	612	12231	FBgn0261836,FBgn0000578,FBgn0003475,FBgn0010314,FBgn0053094,FBgn0052654,FBgn0001105,FBgn0022893,FBgn0036742,FBgn0030054,FBgn0040273,FBgn0030268,FBgn0002577,FBgn0033845,FBgn0020440,FBgn0005655,FBgn0034636,FBgn0027783,FBgn0250788,FBgn0263220,FBgn0015019,FBgn0004378,FBgn0011737,FBgn0037249,FBgn0022344,FBgn0001250,FBgn0086359,FBgn0014141,FBgn0034975,FBgn0001085,FBgn0037607,FBgn0032195,FBgn0039140,FBg…
GO:0010628	positive regulation of gene expression	biological_process	3.4885e-19	1.2256e-17	172	3612	326	12231	FBgn0030093,FBgn0015279,FBgn0000273,FBgn0264492,FBgn0000099,FBgn0001235,FBgn0036964,FBgn0040318,FBgn0040273,FBgn0003567,FBgn0023076,FBgn0016694,FBgn0017430,FBgn0001981,FBgn0020279,FBgn0261963,FBgn0034261,FBgn0029512,FBgn0004170,FBgn0002044,FBgn0011715,FBgn0261793,FBgn0000370,FBgn0026262,FBgn0042085,FBgn0265089,FBgn0061200,FBgn0004396,FBgn0041191,FBgn0001222,FBgn0035542,FBgn0033486,FBgn0010303,FBg…
GO:0016740	transferase activity	molecular_function	4.358e-19	1.5256e-17	529	3612	1315	12231	FBgn0031005,FBgn0027512,FBgn0037612,FBgn0061359,FBgn0033544,FBgn0261403,FBgn0038306,FBgn0025625,FBgn0026206,FBgn0086899,FBgn0026619,FBgn0020389,FBgn0027889,FBgn0002431,FBgn0026378,FBgn0024227,FBgn0026323,FBgn0010226,FBgn0027569,FBgn0003744,FBgn0050274,FBgn0004888,FBgn0030930,FBgn0037723,FBgn0038515,FBgn0053554,FBgn0036942,FBgn0265356,FBgn0039218,FBgn0028387,FBgn0051690,FBgn0001125,FBgn0025373,FBg…
GO:0090066	regulation of anatomical structure size	biological_process	4.9976e-19	1.7433e-17	108	3612	175	12231	FBgn0013997,FBgn0000635,FBgn0003041,FBgn0036007,FBgn0004009,FBgn0031902,FBgn0001311,FBgn0020386,FBgn0019990,FBgn0260653,FBgn0267390,FBgn0028968,FBgn0040238,FBgn0010434,FBgn0038197,FBgn0265434,FBgn0261524,FBgn0003870,FBgn0030805,FBgn0000546,FBgn0037874,FBgn0000180,FBgn0014133,FBgn0052380,FBgn0010341,FBgn0038369,FBgn0264598,FBgn0262733,FBgn0000499,FBgn0003205,FBgn0037491,FBgn0035411,FBgn0001321,FBg…
GO:0034613	cellular protein localization	biological_process	5.1256e-19	1.7815e-17	170	3612	322	12231	FBgn0265434,FBgn0039132,FBgn0031536,FBgn0267390,FBgn0038808,FBgn0011747,FBgn0027359,FBgn0016041,FBgn0000244,FBgn0030530,FBgn0003268,FBgn0038810,FBgn0000667,FBgn0001079,FBgn0035704,FBgn0003041,FBgn0025724,FBgn0027868,FBgn0013563,FBgn0003205,FBgn0000119,FBgn0264785,FBgn0266572,FBgn0033194,FBgn0053139,FBgn0001087,FBgn0041585,FBgn0266580,FBgn0032397,FBgn0037894,FBgn0000017,FBgn0037020,FBgn0043012,FBg…
GO:0006366	transcription from RNA polymerase II promoter	biological_process	1.1469e-18	3.9721e-17	238	3612	499	12231	FBgn0010417,FBgn0001180,FBgn0003720,FBgn0004859,FBgn0000611,FBgn0011764,FBgn0261953,FBgn0028982,FBgn0003396,FBgn0038197,FBgn0004606,FBgn0000320,FBgn0035851,FBgn0005612,FBgn0265193,FBgn0030082,FBgn0038742,FBgn0035145,FBgn0035357,FBgn0026873,FBgn0032940,FBgn0029094,FBgn0004009,FBgn0010416,FBgn0003415,FBgn0015402,FBgn0011300,FBgn0264954,FBgn0263237,FBgn0035149,FBgn0028789,FBgn0002576,FBgn0022238,FBg…
GO:0007067	mitotic nuclear division	biological_process	1.5826e-18	5.4619e-17	139	3612	249	12231	FBgn0031601,FBgn0003124,FBgn0260439,FBgn0030500,FBgn0028978,FBgn0034958,FBgn0262699,FBgn0026620,FBgn0261394,FBgn0041174,FBgn0000253,FBgn0004177,FBgn0021760,FBgn0038585,FBgn0036059,FBgn0010416,FBgn0026431,FBgn0260985,FBgn0011640,FBgn0027948,FBgn0024188,FBgn0000137,FBgn0010313,FBgn0001086,FBgn0012058,FBgn0086356,FBgn0015218,FBgn0263237,FBgn0010109,FBgn0262526,FBgn0039680,FBgn0034878,FBgn0020616,FBg…
GO:0033043	regulation of organelle organization	biological_process	1.5938e-18	5.4811e-17	144	3612	261	12231	FBgn0004510,FBgn0263667,FBgn0011474,FBgn0011692,FBgn0041111,FBgn0250823,FBgn0004373,FBgn0260749,FBgn0024273,FBgn0042085,FBgn0001250,FBgn0004367,FBgn0086359,FBgn0029891,FBgn0001085,FBgn0037607,FBgn0000404,FBgn0033845,FBgn0033692,FBgn0250788,FBgn0020238,FBgn0004378,FBgn0039969,FBgn0261787,FBgn0000578,FBgn0010314,FBgn0003475,FBgn0031781,FBgn0011206,FBgn0052654,FBgn0036964,FBgn0002924,FBgn0003567,FBg…
GO:1902531	regulation of intracellular signal transduction	biological_process	2.081e-18	7.1316e-17	145	3612	264	12231	FBgn0259168,FBgn0000547,FBgn0041184,FBgn0032006,FBgn0263782,FBgn0038167,FBgn0025743,FBgn0086346,FBgn0259483,FBgn0085437,FBgn0000479,FBgn0264560,FBgn0026323,FBgn0037093,FBgn0030018,FBgn0031883,FBgn0043884,FBgn0020496,FBgn0024329,FBgn0027567,FBgn0026179,FBgn0259228,FBgn0015269,FBgn0264493,FBgn0040011,FBgn0036373,FBgn0262516,FBgn0032388,FBgn0266848,FBgn0259678,FBgn0039566,FBgn0262127,FBgn0003205,FBg…
GO:0060284	regulation of cell development	biological_process	2.3299e-18	7.9568e-17	120	3612	205	12231	FBgn0030057,FBgn0002783,FBgn0002973,FBgn0266717,FBgn0039234,FBgn0261885,FBgn0004638,FBgn0000615,FBgn0264272,FBgn0004102,FBgn0262738,FBgn0004838,FBgn0265297,FBgn0003483,FBgn0002932,FBgn0003124,FBgn0266084,FBgn0086901,FBgn0004177,FBgn0086680,FBgn0261397,FBgn0000606,FBgn0000212,FBgn0260936,FBgn0262866,FBgn0011739,FBgn0011592,FBgn0261456,FBgn0085447,FBgn0029688,FBgn0023172,FBgn0025641,FBgn0013733,FBg…
GO:0048285	organelle fission	biological_process	2.5108e-18	8.5208e-17	198	3612	397	12231	FBgn0003943,FBgn0011661,FBgn0040347,FBgn0035233,FBgn0011739,FBgn0004581,FBgn0023423,FBgn0011659,FBgn0003371,FBgn0002914,FBgn0015391,FBgn0026326,FBgn0005596,FBgn0003483,FBgn0035676,FBgn0265297,FBgn0086906,FBgn0263599,FBgn0028691,FBgn0000405,FBgn0264848,FBgn0026370,FBgn0014133,FBgn0015600,FBgn0267378,FBgn0000063,FBgn0002622,FBgn0011745,FBgn0035024,FBgn0040339,FBgn0037751,FBgn0010051,FBgn0041171,FBg…
GO:0010557	positive regulation of macromolecule biosynthetic process	biological_process	2.5125e-18	8.5208e-17	164	3612	311	12231	FBgn0001079,FBgn0031902,FBgn0002985,FBgn0003964,FBgn0013764,FBgn0011656,FBgn0264490,FBgn0013753,FBgn0028926,FBgn0010280,FBgn0004656,FBgn0037751,FBgn0011604,FBgn0028996,FBgn0264075,FBgn0014340,FBgn0261573,FBgn0005638,FBgn0015828,FBgn0002774,FBgn0026401,FBgn0010750,FBgn0026083,FBgn0265297,FBgn0260632,FBgn0045759,FBgn0004102,FBgn0004838,FBgn0019650,FBgn0000567,FBgn0010356,FBgn0002783,FBgn0023489,FBg…
GO:0007610	behavior	biological_process	2.7319e-18	9.2328e-17	262	3612	566	12231	FBgn0034046,FBgn0004419,FBgn0012034,FBgn0250753,FBgn0053988,FBgn0004837,FBgn0020513,FBgn0266098,FBgn0003028,FBgn0015714,FBgn0039536,FBgn0026179,FBgn0011571,FBgn0024248,FBgn0250876,FBgn0265598,FBgn0041188,FBgn0000479,FBgn0261617,FBgn0004179,FBgn0000464,FBgn0037913,FBgn0013984,FBgn0000547,FBgn0259243,FBgn0016920,FBgn0027594,FBgn0259168,FBgn0000394,FBgn0035610,FBgn0053513,FBgn0263782,FBgn0003423,FBg…
GO:0045184	establishment of protein localization	biological_process	3.2183e-18	1.0839e-16	186	3612	367	12231	FBgn0040340,FBgn0010660,FBgn0004378,FBgn0259685,FBgn0027287,FBgn0015793,FBgn0031282,FBgn0086757,FBgn0027575,FBgn0024921,FBgn0033902,FBgn0035473,FBgn0035960,FBgn0263705,FBgn0052758,FBgn0035995,FBgn0031049,FBgn0052654,FBgn0051118,FBgn0051229,FBgn0010441,FBgn0265998,FBgn0002938,FBgn0001108,FBgn0020647,FBgn0263977,FBgn0040475,FBgn0027338,FBgn0024273,FBgn0001308,FBgn0030200,FBgn0032120,FBgn0008635,FBg…
GO:0048638	regulation of developmental growth	biological_process	4.627e-18	1.553e-16	109	3612	181	12231	FBgn0024234,FBgn0021796,FBgn0034265,FBgn0026317,FBgn0003371,FBgn0011817,FBgn0013733,FBgn0264562,FBgn0039055,FBgn0261456,FBgn0032956,FBgn0011739,FBgn0266756,FBgn0039213,FBgn0036257,FBgn0035060,FBgn0011676,FBgn0261811,FBgn0038755,FBgn0029840,FBgn0259108,FBgn0263111,FBgn0000017,FBgn0001075,FBgn0010341,FBgn0024277,FBgn0011300,FBgn0013759,FBgn0262733,FBgn0003205,FBgn0010415,FBgn0037874,FBgn0028734,FBg…
GO:0000003	reproduction	biological_process	6.1137e-18	2.0449e-16	504	3612	1256	12231	FBgn0020620,FBgn0002932,FBgn0000711,FBgn0261434,FBgn0034451,FBgn0263111,FBgn0024189,FBgn0000615,FBgn0024320,FBgn0031661,FBgn0001297,FBgn0267727,FBgn0024371,FBgn0003495,FBgn0028577,FBgn0000259,FBgn0034967,FBgn0086695,FBgn0002926,FBgn0034921,FBgn0024234,FBgn0261397,FBgn0263391,FBgn0261014,FBgn0021760,FBgn0000320,FBgn0261064,FBgn0026431,FBgn0004009,FBgn0036059,FBgn0020255,FBgn0263289,FBgn0003731,FBg…
GO:0001754	eye photoreceptor cell differentiation	biological_process	6.3737e-18	2.1246e-16	103	3612	168	12231	FBgn0040294,FBgn0000253,FBgn0261397,FBgn0004177,FBgn0015797,FBgn0025360,FBgn0003654,FBgn0028500,FBgn0034070,FBgn0011661,FBgn0003651,FBgn0261456,FBgn0011739,FBgn0004858,FBgn0003310,FBgn0004102,FBgn0004638,FBgn0039234,FBgn0023489,FBgn0001297,FBgn0029818,FBgn0004907,FBgn0033179,FBgn0020224,FBgn0034049,FBgn0001316,FBgn0002932,FBgn0261984,FBgn0017590,FBgn0265297,FBgn0027053,FBgn0044323,FBgn0004618,FBg…
GO:0009798	axis specification	biological_process	6.6717e-18	2.2164e-16	120	3612	207	12231	FBgn0063485,FBgn0000183,FBgn0016794,FBgn0003475,FBgn0264492,FBgn0001325,FBgn0000273,FBgn0026192,FBgn0010441,FBgn0001233,FBgn0267790,FBgn0020238,FBgn0021818,FBgn0032340,FBgn0031114,FBgn0003118,FBgn0260940,FBgn0262582,FBgn0014388,FBgn0015754,FBgn0026181,FBgn0003430,FBgn0000181,FBgn0003867,FBgn0004875,FBgn0038167,FBgn0000250,FBgn0052206,FBgn0263929,FBgn0000319,FBgn0263396,FBgn0259243,FBgn0034072,FBg…
GO:0051246	regulation of protein metabolic process	biological_process	7.641e-18	2.5298e-16	211	3612	434	12231	FBgn0015625,FBgn0031633,FBgn0261823,FBgn0037135,FBgn0033902,FBgn0261119,FBgn0264492,FBgn0013987,FBgn0010314,FBgn0015279,FBgn0011206,FBgn0010441,FBgn0036964,FBgn0026192,FBgn0259212,FBgn0021818,FBgn0087039,FBgn0020238,FBgn0014006,FBgn0011737,FBgn0259685,FBgn0020440,FBgn0264307,FBgn0038286,FBgn0011573,FBgn0264001,FBgn0036932,FBgn0015075,FBgn0010303,FBgn0000404,FBgn0010909,FBgn0265089,FBgn0260444,FBg…
GO:0015630	microtubule cytoskeleton	cellular_component	8.5065e-18	2.8068e-16	234	3612	495	12231	FBgn0262699,FBgn0011020,FBgn0013812,FBgn0030871,FBgn0034451,FBgn0000352,FBgn0039358,FBgn0003517,FBgn0001316,FBgn0086447,FBgn0020503,FBgn0003124,FBgn0260439,FBgn0265045,FBgn0000253,FBgn0004177,FBgn0033578,FBgn0003888,FBgn0004432,FBgn0261394,FBgn0036814,FBgn0026620,FBgn0266268,FBgn0029688,FBgn0013733,FBgn0000283,FBgn0000559,FBgn0267727,FBgn0029903,FBgn0017581,FBgn0038106,FBgn0263600,FBgn0013811,FBg…
GO:0000226	microtubule cytoskeleton organization	biological_process	9.3422e-18	3.0722e-16	205	3612	419	12231	FBgn0086710,FBgn0015218,FBgn0027655,FBgn0039680,FBgn0002873,FBgn0027948,FBgn0086362,FBgn0039635,FBgn0264922,FBgn0086356,FBgn0028734,FBgn0038197,FBgn0021760,FBgn0015288,FBgn0261014,FBgn0036059,FBgn0038585,FBgn0020255,FBgn0026371,FBgn0261064,FBgn0027066,FBgn0035295,FBgn0026431,FBgn0261394,FBgn0041174,FBgn0033578,FBgn0004177,FBgn0263391,FBgn0000253,FBgn0029897,FBgn0267727,FBgn0000559,FBgn0013733,FBg…
GO:0000280	nuclear division	biological_process	9.6503e-18	3.1629e-16	193	3612	388	12231	FBgn0035762,FBgn0031549,FBgn0004237,FBgn0011202,FBgn0003732,FBgn0002906,FBgn0260991,FBgn0023509,FBgn0261617,FBgn0002431,FBgn0010621,FBgn0027889,FBgn0013765,FBgn0040283,FBgn0024227,FBgn0015615,FBgn0003165,FBgn0261618,FBgn0030863,FBgn0036480,FBgn0003884,FBgn0001320,FBgn0026206,FBgn0259483,FBgn0011205,FBgn0000182,FBgn0267398,FBgn0263231,FBgn0261385,FBgn0013756,FBgn0086134,FBgn0040232,FBgn0261278,FBg…
GO:0051124	synaptic growth at neuromuscular junction	biological_process	1.3658e-17	4.4615e-16	79	3612	117	12231	FBgn0041203,FBgn0011655,FBgn0025790,FBgn0001624,FBgn0000635,FBgn0264959,FBgn0260934,FBgn0034646,FBgn0086677,FBgn0004009,FBgn0001122,FBgn0038063,FBgn0020386,FBgn0010341,FBgn0024277,FBgn0013759,FBgn0262733,FBgn0262735,FBgn0010415,FBgn0051146,FBgn0028734,FBgn0039213,FBgn0035060,FBgn0036257,FBgn0001297,FBgn0259108,FBgn0029840,FBgn0000017,FBgn0263111,FBgn0024234,FBgn0021796,FBgn0003371,FBgn0034265,FBg…
GO:0048584	positive regulation of response to stimulus	biological_process	1.3874e-17	4.517e-16	175	3612	343	12231	FBgn0001324,FBgn0032796,FBgn0011573,FBgn0040491,FBgn0021818,FBgn0020238,FBgn0039907,FBgn0016977,FBgn0011836,FBgn0014006,FBgn0038862,FBgn0264492,FBgn0262169,FBgn0033773,FBgn0035976,FBgn0031762,FBgn0003984,FBgn0031633,FBgn0261119,FBgn0035574,FBgn0031030,FBgn0025836,FBgn0263930,FBgn0040505,FBgn0004644,FBgn0011785,FBgn0020660,FBgn0261988,FBgn0036934,FBgn0261279,FBgn0038149,FBgn0008635,FBgn0000251,FBg…
GO:0007528	neuromuscular junction development	biological_process	1.5191e-17	4.9294e-16	92	3612	145	12231	FBgn0010415,FBgn0051146,FBgn0028734,FBgn0019985,FBgn0013759,FBgn0042693,FBgn0024277,FBgn0010341,FBgn0262733,FBgn0262735,FBgn0034646,FBgn0000635,FBgn0264959,FBgn0260934,FBgn0038063,FBgn0020386,FBgn0004009,FBgn0086677,FBgn0001122,FBgn0025790,FBgn0001624,FBgn0037015,FBgn0011655,FBgn0041203,FBgn0027538,FBgn0036641,FBgn0011817,FBgn0032956,FBgn0020510,FBgn0002921,FBgn0021796,FBgn0024234,FBgn0262866,FBg…
GO:0015031	protein transport	biological_process	1.8632e-17	6.0257e-16	179	3612	354	12231	FBgn0033460,FBgn0014411,FBgn0259824,FBgn0039120,FBgn0031106,FBgn0031456,FBgn0033264,FBgn0015589,FBgn0264560,FBgn0265174,FBgn0003892,FBgn0000250,FBgn0052350,FBgn0000319,FBgn0053526,FBgn0262125,FBgn0011202,FBgn0042177,FBgn0022213,FBgn0264855,FBgn0020497,FBgn0031312,FBgn0030089,FBgn0000257,FBgn0024889,FBgn0015794,FBgn0015754,FBgn0264493,FBgn0030480,FBgn0027497,FBgn0036141,FBgn0013756,FBgn0261385,FBg…
GO:0044248	cellular catabolic process	biological_process	2.1269e-17	6.8559e-16	250	3612	541	12231	FBgn0033050,FBgn0027053,FBgn0042693,FBgn0036892,FBgn0011300,FBgn0028686,FBgn0000153,FBgn0035953,FBgn0263198,FBgn0003965,FBgn0000546,FBgn0261396,FBgn0031813,FBgn0032945,FBgn0029133,FBgn0033738,FBgn0001086,FBgn0012058,FBgn0010288,FBgn0034997,FBgn0031824,FBgn0030320,FBgn0086357,FBgn0039226,FBgn0038197,FBgn0016756,FBgn0037697,FBgn0261014,FBgn0052672,FBgn0041100,FBgn0031376,FBgn0039349,FBgn0036381,FBg…
GO:0060541	respiratory system development	biological_process	2.3356e-17	7.5037e-16	127	3612	226	12231	FBgn0003310,FBgn0011739,FBgn0004858,FBgn0026207,FBgn0031450,FBgn0002921,FBgn0010350,FBgn0013733,FBgn0025641,FBgn0023172,FBgn0031260,FBgn0086901,FBgn0266084,FBgn0086680,FBgn0026317,FBgn0032421,FBgn0041174,FBgn0038916,FBgn0036844,FBgn0001075,FBgn0001321,FBgn0261613,FBgn0003392,FBgn0266465,FBgn0038341,FBgn0001316,FBgn0039411,FBgn0038755,FBgn0004360,FBgn0027363,FBgn0002552,FBgn0025879,FBgn0016078,FBg…
GO:0022604	regulation of cell morphogenesis	biological_process	2.8044e-17	8.9806e-16	101	3612	166	12231	FBgn0036985,FBgn0066365,FBgn0013759,FBgn0034697,FBgn0024277,FBgn0010341,FBgn0000499,FBgn0001965,FBgn0014857,FBgn0003870,FBgn0003513,FBgn0039924,FBgn0028734,FBgn0014133,FBgn0010389,FBgn0004921,FBgn0030276,FBgn0010473,FBgn0041203,FBgn0261556,FBgn0000635,FBgn0003041,FBgn0260934,FBgn0004009,FBgn0020255,FBgn0000606,FBgn0000384,FBgn0032859,FBgn0266084,FBgn0086901,FBgn0004177,FBgn0086680,FBgn0041781,FBg…
GO:0048598	embryonic morphogenesis	biological_process	2.8828e-17	9.2014e-16	131	3612	236	12231	FBgn0259685,FBgn0024244,FBgn0000709,FBgn0029006,FBgn0264089,FBgn0000299,FBgn0259212,FBgn0004049,FBgn0026192,FBgn0000543,FBgn0029906,FBgn0015279,FBgn0000578,FBgn0001325,FBgn0014127,FBgn0263705,FBgn0265778,FBgn0261988,FBgn0003053,FBgn0086690,FBgn0003388,FBgn0003391,FBgn0000251,FBgn0020299,FBgn0024555,FBgn0261854,FBgn0000449,FBgn0267348,FBgn0010909,FBgn0010303,FBgn0030766,FBgn0036165,FBgn0020392,FBg…
GO:1902580	single-organism cellular localization	biological_process	3.5542e-17	1.1307e-15	195	3612	397	12231	FBgn0031282,FBgn0267790,FBgn0086757,FBgn0027287,FBgn0259212,FBgn0260940,FBgn0040340,FBgn0000147,FBgn0010660,FBgn0004379,FBgn0261722,FBgn0011674,FBgn0035960,FBgn0027575,FBgn0027356,FBgn0024921,FBgn0053094,FBgn0003475,FBgn0020647,FBgn0000273,FBgn0001108,FBgn0263977,FBgn0266758,FBgn0010441,FBgn0031049,FBgn0052654,FBgn0051229,FBgn0015298,FBgn0003360,FBgn0267002,FBgn0001308,FBgn0261854,FBgn0019968,FBg…
GO:0070647	protein modification by small protein conjugation or removal	biological_process	3.8251e-17	1.213e-15	139	3612	256	12231	FBgn0002932,FBgn0034546,FBgn0028978,FBgn0031187,FBgn0036804,FBgn0025638,FBgn0058045,FBgn0033260,FBgn0266918,FBgn0037734,FBgn0031773,FBgn0052850,FBgn0031107,FBgn0041174,FBgn0035232,FBgn0031208,FBgn0260866,FBgn0032812,FBgn0015321,FBgn0052672,FBgn0016756,FBgn0029853,FBgn0027057,FBgn0041100,FBgn0036660,FBgn0263974,FBgn0086694,FBgn0035333,FBgn0264922,FBgn0029911,FBgn0010288,FBgn0033738,FBgn0001086,FBg…
GO:0001700	embryonic development via the syncytial blastoderm	biological_process	4.7747e-17	1.5092e-15	105	3612	176	12231	FBgn0003312,FBgn0000017,FBgn0004856,FBgn0001297,FBgn0004638,FBgn0004102,FBgn0024189,FBgn0020392,FBgn0000615,FBgn0000405,FBgn0003651,FBgn0031882,FBgn0002921,FBgn0028484,FBgn0023172,FBgn0000283,FBgn0086901,FBgn0024234,FBgn0040294,FBgn0027066,FBgn0004009,FBgn0032812,FBgn0013997,FBgn0264959,FBgn0003396,FBgn0087035,FBgn0004606,FBgn0265434,FBgn0086357,FBgn0010434,FBgn0001624,FBgn0263289,FBgn0003731,FBg…
GO:0007424	open tracheal system development	biological_process	4.8363e-17	1.5237e-15	123	3612	218	12231	FBgn0003169,FBgn0264075,FBgn0030805,FBgn0003870,FBgn0010415,FBgn0022238,FBgn0039620,FBgn0262733,FBgn0001965,FBgn0003205,FBgn0000499,FBgn0041171,FBgn0264785,FBgn0010341,FBgn0053556,FBgn0004009,FBgn0015402,FBgn0001311,FBgn0005771,FBgn0013997,FBgn0264959,FBgn0000635,FBgn0032812,FBgn0001180,FBgn0036641,FBgn0010434,FBgn0004859,FBgn0020251,FBgn0265434,FBgn0003079,FBgn0260653,FBgn0003731,FBgn0028968,FBg…
GO:0045935	positive regulation of nucleobase-containing compound metabolic process	biological_process	4.8821e-17	1.5332e-15	161	3612	311	12231	FBgn0040318,FBgn0001235,FBgn0036964,FBgn0000099,FBgn0264492,FBgn0000273,FBgn0030093,FBgn0023076,FBgn0017430,FBgn0016694,FBgn0003567,FBgn0040273,FBgn0029512,FBgn0020279,FBgn0261963,FBgn0001981,FBgn0000370,FBgn0026262,FBgn0261793,FBgn0011715,FBgn0004170,FBgn0003023,FBgn0004396,FBgn0061200,FBgn0042085,FBgn0010303,FBgn0001123,FBgn0035542,FBgn0033486,FBgn0001222,FBgn0015371,FBgn0033749,FBgn0000504,FBg…
GO:0009890	negative regulation of biosynthetic process	biological_process	6.2044e-17	1.9361e-15	173	3612	342	12231	FBgn0040075,FBgn0014343,FBgn0000629,FBgn0017550,FBgn0022361,FBgn0015799,FBgn0011766,FBgn0000179,FBgn0003732,FBgn0263396,FBgn0034537,FBgn0023509,FBgn0002525,FBgn0022764,FBgn0003165,FBgn0263979,FBgn0004897,FBgn0025456,FBgn0000439,FBgn0002931,FBgn0029504,FBgn0033029,FBgn0001320,FBgn0000182,FBgn0001168,FBgn0262739,FBgn0004880,FBgn0025639,FBgn0086908,FBgn0027620,FBgn0005624,FBgn0011837,FBgn0020496,FBg…
GO:0031327	negative regulation of cellular biosynthetic process	biological_process	6.2044e-17	1.9361e-15	173	3612	342	12231	FBgn0034261,FBgn0264001,FBgn0002441,FBgn0264307,FBgn0004878,FBgn0001981,FBgn0261963,FBgn0010575,FBgn0039932,FBgn0036964,FBgn0040318,FBgn0259938,FBgn0001325,FBgn0023076,FBgn0017430,FBgn0027575,FBgn0045035,FBgn0265276,FBgn0261823,FBgn0040273,FBgn0030366,FBgn0003567,FBgn0017578,FBgn0001139,FBgn0011666,FBgn0015371,FBgn0263352,FBgn0000504,FBgn0032929,FBgn0001150,FBgn0051716,FBgn0014143,FBgn0036239,FBg…
GO:0035282	segmentation	biological_process	6.4341e-17	2.0013e-15	134	3612	245	12231	FBgn0003292,FBgn0003892,FBgn0038167,FBgn0000319,FBgn0003339,FBgn0034072,FBgn0263120,FBgn0263396,FBgn0037659,FBgn0031005,FBgn0003165,FBgn0263979,FBgn0003520,FBgn0000014,FBgn0004893,FBgn0265598,FBgn0001320,FBgn0000439,FBgn0027535,FBgn0002121,FBgn0036141,FBgn0001168,FBgn0262739,FBgn0063485,FBgn0000183,FBgn0032340,FBgn0001233,FBgn0003028,FBgn0262582,FBgn0003118,FBgn0011648,FBgn0000181,FBgn0003430,FBg…
GO:0004674	protein serine/threonine kinase activity	molecular_function	1.0568e-16	3.2767e-15	113	3612	196	12231	FBgn0031030,FBgn0005640,FBgn0040056,FBgn0016696,FBgn0036742,FBgn0002938,FBgn0023169,FBgn0265998,FBgn0261387,FBgn0261278,FBgn0038630,FBgn0010441,FBgn0027569,FBgn0024329,FBgn0003744,FBgn0010314,FBgn0033773,FBgn0013987,FBgn0264492,FBgn0000273,FBgn0014006,FBgn0259678,FBgn0000147,FBgn0260798,FBgn0027497,FBgn0026181,FBgn0010303,FBgn0010909,FBgn0029891,FBgn0038167,FBgn0025743,FBgn0038816,FBgn0259712,FBg…
GO:0001751	compound eye photoreceptor cell differentiation	biological_process	1.227e-16	3.7925e-15	99	3612	164	12231	FBgn0001233,FBgn0021818,FBgn0003118,FBgn0259685,FBgn0014388,FBgn0005536,FBgn0266450,FBgn0015754,FBgn0027054,FBgn0003410,FBgn0001168,FBgn0027356,FBgn0035993,FBgn0043884,FBgn0016794,FBgn0266671,FBgn0005630,FBgn0001108,FBgn0001235,FBgn0265998,FBgn0000464,FBgn0261617,FBgn0032929,FBgn0040505,FBgn0004644,FBgn0027335,FBgn0041188,FBgn0004449,FBgn0265778,FBgn0041111,FBgn0265174,FBgn0040388,FBgn0259210,FBg…
GO:0019899	enzyme binding	molecular_function	1.2362e-16	3.8087e-15	115	3612	201	12231	FBgn0039302,FBgn0010315,FBgn0259483,FBgn0027335,FBgn0039026,FBgn0031456,FBgn0026374,FBgn0265778,FBgn0020622,FBgn0026378,FBgn0026323,FBgn0263979,FBgn0039188,FBgn0044823,FBgn0011202,FBgn0042177,FBgn0030257,FBgn0267795,FBgn0262743,FBgn0085443,FBgn0020497,FBgn0022213,FBgn0027495,FBgn0262114,FBgn0031549,FBgn0053180,FBgn0038816,FBgn0260635,FBgn0039632,FBgn0015278,FBgn0053526,FBgn0000404,FBgn0013726,FBg…
GO:0051172	negative regulation of nitrogen compound metabolic process	biological_process	1.9168e-16	5.8871e-15	178	3612	358	12231	FBgn0028471,FBgn0002441,FBgn0264001,FBgn0034261,FBgn0010575,FBgn0261963,FBgn0004878,FBgn0001981,FBgn0264307,FBgn0039932,FBgn0002044,FBgn0040318,FBgn0036964,FBgn0001325,FBgn0259938,FBgn0027575,FBgn0017430,FBgn0023076,FBgn0003567,FBgn0030366,FBgn0261823,FBgn0040273,FBgn0045035,FBgn0265276,FBgn0015371,FBgn0011666,FBgn0001139,FBgn0017578,FBgn0014143,FBgn0051716,FBgn0032929,FBgn0001150,FBgn0000504,FBg…
GO:0007167	enzyme linked receptor protein signaling pathway	biological_process	3.1174e-16	9.5447e-15	128	3612	234	12231	FBgn0001150,FBgn0040505,FBgn0263930,FBgn0039302,FBgn0004644,FBgn0003053,FBgn0014135,FBgn0020299,FBgn0061200,FBgn0042085,FBgn0010379,FBgn0020391,FBgn0012051,FBgn0000395,FBgn0020440,FBgn0011573,FBgn0033987,FBgn0021818,FBgn0014388,FBgn0029006,FBgn0010660,FBgn0085407,FBgn0039932,FBgn0260940,FBgn0016977,FBgn0262169,FBgn0016794,FBgn0015279,FBgn0003984,FBgn0038197,FBgn0003396,FBgn0261524,FBgn0003720,FBg…
GO:0051130	positive regulation of cellular component organization	biological_process	3.2268e-16	9.8489e-15	100	3612	168	12231	FBgn0002973,FBgn0030057,FBgn0262699,FBgn0036257,FBgn0030891,FBgn0264848,FBgn0263111,FBgn0036740,FBgn0266084,FBgn0032859,FBgn0034722,FBgn0261397,FBgn0041781,FBgn0034265,FBgn0003371,FBgn0028400,FBgn0260936,FBgn0024234,FBgn0034967,FBgn0261276,FBgn0029870,FBgn0029688,FBgn0025463,FBgn0085447,FBgn0025641,FBgn0013733,FBgn0000283,FBgn0003495,FBgn0011817,FBgn0023518,FBgn0001624,FBgn0263933,FBgn0004242,FBg…
GO:0006950	response to stress	biological_process	3.3107e-16	1.0073e-14	420	3612	1032	12231	FBgn0028707,FBgn0035438,FBgn0023216,FBgn0261800,FBgn0011603,FBgn0027053,FBgn0022355,FBgn0010341,FBgn0028837,FBgn0037376,FBgn0002905,FBgn0036169,FBgn0026086,FBgn0261565,FBgn0011763,FBgn0000413,FBgn0004698,FBgn0034726,FBgn0087035,FBgn0030582,FBgn0038197,FBgn0030320,FBgn0263986,FBgn0003731,FBgn0263289,FBgn0263600,FBgn0001122,FBgn0025832,FBgn0261862,FBgn0000320,FBgn0264959,FBgn0031975,FBgn0261014,FBg…
GO:0009952	anterior/posterior pattern specification	biological_process	3.4327e-16	1.0412e-14	103	3612	175	12231	FBgn0264922,FBgn0004656,FBgn0004650,FBgn0031985,FBgn0027948,FBgn0003963,FBgn0000546,FBgn0026238,FBgn0027053,FBgn0005695,FBgn0003366,FBgn0013343,FBgn0003205,FBgn0001965,FBgn0262526,FBgn0261014,FBgn0260934,FBgn0261064,FBgn0259139,FBgn0015402,FBgn0026431,FBgn0004009,FBgn0031902,FBgn0002985,FBgn0003731,FBgn0004242,FBgn0003079,FBgn0003396,FBgn0261524,FBgn0005390,FBgn0004859,FBgn0003720,FBgn0001180,FBg…
GO:0023056	positive regulation of signaling	biological_process	3.9564e-16	1.1964e-14	138	3612	259	12231	FBgn0032388,FBgn0266848,FBgn0039566,FBgn0259678,FBgn0264493,FBgn0040011,FBgn0034180,FBgn0262516,FBgn0027567,FBgn0036141,FBgn0053554,FBgn0043884,FBgn0000183,FBgn0020496,FBgn0038747,FBgn0030051,FBgn0020306,FBgn0024329,FBgn0026323,FBgn0037093,FBgn0031883,FBgn0030018,FBgn0259483,FBgn0043900,FBgn0263782,FBgn0025743,FBgn0260635,FBgn0000319,FBgn0086346,FBgn0259168,FBgn0034709,FBgn0032006,FBgn0260660,FBg…
GO:0051254	positive regulation of RNA metabolic process	biological_process	4.2143e-16	1.2675e-14	152	3612	294	12231	FBgn0001079,FBgn0031902,FBgn0003964,FBgn0013764,FBgn0002985,FBgn0028926,FBgn0010280,FBgn0011656,FBgn0013753,FBgn0264490,FBgn0004656,FBgn0037751,FBgn0011604,FBgn0028996,FBgn0264075,FBgn0005638,FBgn0002774,FBgn0015828,FBgn0014340,FBgn0261573,FBgn0026401,FBgn0010750,FBgn0003483,FBgn0004102,FBgn0045759,FBgn0000567,FBgn0010356,FBgn0019650,FBgn0260632,FBgn0023489,FBgn0003687,FBgn0002783,FBgn0033052,FBg…
GO:0045893	positive regulation of transcription, DNA-templated	biological_process	4.2437e-16	1.2675e-14	150	3612	289	12231	FBgn0038016,FBgn0000137,FBgn0000546,FBgn0003870,FBgn0025802,FBgn0000413,FBgn0026160,FBgn0028789,FBgn0004618,FBgn0002576,FBgn0030082,FBgn0000320,FBgn0265193,FBgn0037792,FBgn0004009,FBgn0261953,FBgn0028982,FBgn0023518,FBgn0038197,FBgn0003396,FBgn0001180,FBgn0003720,FBgn0004859,FBgn0000611,FBgn0015829,FBgn0002643,FBgn0025463,FBgn0000606,FBgn0004666,FBgn0011289,FBgn0039411,FBgn0002552,FBgn0039227,FBg…
GO:1902680	positive regulation of RNA biosynthetic process	biological_process	4.2437e-16	1.2675e-14	150	3612	289	12231	FBgn0002643,FBgn0025463,FBgn0015829,FBgn0011289,FBgn0000606,FBgn0004666,FBgn0039227,FBgn0038578,FBgn0000352,FBgn0039411,FBgn0002552,FBgn0001297,FBgn0261647,FBgn0030891,FBgn0261885,FBgn0022740,FBgn0000413,FBgn0025802,FBgn0038016,FBgn0000137,FBgn0003870,FBgn0000546,FBgn0002576,FBgn0028789,FBgn0004618,FBgn0026160,FBgn0004009,FBgn0037792,FBgn0030082,FBgn0265193,FBgn0000320,FBgn0038197,FBgn0023518,FBg…
GO:1903508	positive regulation of nucleic acid-templated transcription	biological_process	4.2437e-16	1.2675e-14	150	3612	289	12231	FBgn0262732,FBgn0011766,FBgn0036761,FBgn0014018,FBgn0003339,FBgn0013799,FBgn0014343,FBgn0000439,FBgn0029123,FBgn0003507,FBgn0043900,FBgn0265598,FBgn0021872,FBgn0040071,FBgn0015919,FBgn0003460,FBgn0000014,FBgn0261617,FBgn0033897,FBgn0005630,FBgn0013263,FBgn0035993,FBgn0013756,FBgn0003862,FBgn0028685,FBgn0019972,FBgn0262527,FBgn0036746,FBgn0003430,FBgn0011648,FBgn0028387,FBgn0039904,FBgn0004837,FBg…
GO:0009967	positive regulation of signal transduction	biological_process	5.1325e-16	1.5283e-14	130	3612	240	12231	FBgn0036316,FBgn0004177,FBgn0037734,FBgn0023023,FBgn0052179,FBgn0035437,FBgn0004638,FBgn0031885,FBgn0027363,FBgn0043070,FBgn0004514,FBgn0002932,FBgn0260742,FBgn0024811,FBgn0000352,FBgn0011300,FBgn0035802,FBgn0022023,FBgn0001965,FBgn0264922,FBgn0037098,FBgn0050440,FBgn0263933,FBgn0031745,FBgn0037255,FBgn0261524,FBgn0038197,FBgn0261556,FBgn0038065,FBgn0038504,FBgn0259139,FBgn0003415,FBgn0015402,FBg…
GO:1902582	single-organism intracellular transport	biological_process	5.814e-16	1.726e-14	214	3612	456	12231	FBgn0004380,FBgn0003371,FBgn0021796,FBgn0004436,FBgn0039402,FBgn0004363,FBgn0026207,FBgn0035233,FBgn0003310,FBgn0029709,FBgn0035947,FBgn0052103,FBgn0031450,FBgn0031640,FBgn0265351,FBgn0033052,FBgn0023423,FBgn0003654,FBgn0266580,FBgn0032397,FBgn0260860,FBgn0000017,FBgn0037020,FBgn0033391,FBgn0028582,FBgn0259108,FBgn0036740,FBgn0039110,FBgn0024833,FBgn0013563,FBgn0003205,FBgn0010051,FBgn0027868,FBg…
GO:0061061	muscle structure development	biological_process	5.8533e-16	1.7324e-14	127	3612	233	12231	FBgn0033504,FBgn0003731,FBgn0003964,FBgn0265434,FBgn0004606,FBgn0038197,FBgn0011656,FBgn0010280,FBgn0036641,FBgn0000611,FBgn0010434,FBgn0035851,FBgn0000320,FBgn0000667,FBgn0041096,FBgn0086677,FBgn0029094,FBgn0004009,FBgn0085436,FBgn0053208,FBgn0033539,FBgn0016075,FBgn0011604,FBgn0004169,FBgn0000546,FBgn0030855,FBgn0264075,FBgn0086356,FBgn0000442,FBgn0010389,FBgn0000047,FBgn0014863,FBgn0022740,FBg…
GO:0009792	embryo development ending in birth or egg hatching	biological_process	8.3877e-16	2.475e-14	107	3612	186	12231	FBgn0004638,FBgn0004102,FBgn0024189,FBgn0020392,FBgn0000615,FBgn0000405,FBgn0001297,FBgn0004856,FBgn0003312,FBgn0000017,FBgn0040294,FBgn0024234,FBgn0086901,FBgn0023172,FBgn0028484,FBgn0000283,FBgn0002921,FBgn0031882,FBgn0003651,FBgn0001624,FBgn0011225,FBgn0003731,FBgn0263289,FBgn0000633,FBgn0265434,FBgn0004606,FBgn0087035,FBgn0003396,FBgn0010434,FBgn0086357,FBgn0032812,FBgn0013997,FBgn0264959,FBg…
GO:0010558	negative regulation of macromolecule biosynthetic process	biological_process	8.4589e-16	2.481e-14	167	3612	334	12231	FBgn0016034,FBgn0261456,FBgn0011739,FBgn0004795,FBgn0037760,FBgn0003330,FBgn0260936,FBgn0025825,FBgn0085450,FBgn0004360,FBgn0031903,FBgn0036915,FBgn0000018,FBgn0003483,FBgn0263102,FBgn0260632,FBgn0004838,FBgn0016070,FBgn0045759,FBgn0004102,FBgn0011676,FBgn0011604,FBgn0004656,FBgn0003513,FBgn0264075,FBgn0027950,FBgn0026573,FBgn0261573,FBgn0085436,FBgn0003575,FBgn0038872,FBgn0003044,FBgn0020309,FBg…
GO:2000113	negative regulation of cellular macromolecule biosynthetic process	biological_process	8.4589e-16	2.481e-14	167	3612	334	12231	FBgn0016756,FBgn0035357,FBgn0030082,FBgn0004009,FBgn0029094,FBgn0010416,FBgn0002521,FBgn0004859,FBgn0001180,FBgn0087035,FBgn0003396,FBgn0038197,FBgn0004606,FBgn0261953,FBgn0011764,FBgn0003870,FBgn0003963,FBgn0000546,FBgn0010313,FBgn0028734,FBgn0264954,FBgn0037376,FBgn0027378,FBgn0002576,FBgn0022238,FBgn0010109,FBgn0005695,FBgn0023216,FBgn0039227,FBgn0261434,FBgn0000352,FBgn0010825,FBgn0266441,FBg…
GO:0032504	multicellular organism reproduction	biological_process	8.7651e-16	2.5631e-14	452	3612	1131	12231	FBgn0005655,FBgn0000568,FBgn0261963,FBgn0020279,FBgn0086675,FBgn0004649,FBgn0264307,FBgn0034417,FBgn0000147,FBgn0002878,FBgn0261285,FBgn0029006,FBgn0260940,FBgn0037019,FBgn0259685,FBgn0250788,FBgn0020238,FBgn0032363,FBgn0031282,FBgn0040092,FBgn0000543,FBgn0265998,FBgn0032248,FBgn0014029,FBgn0000273,FBgn0259984,FBgn0000578,FBgn0261836,FBgn0005659,FBgn0003475,FBgn0031030,FBgn0003984,FBgn0045035,FBg…
GO:0044710	single-organism metabolic process	biological_process	9.653e-16	2.8143e-14	722	3612	1947	12231	FBgn0003965,FBgn0033093,FBgn0037481,FBgn0037305,FBgn0261274,FBgn0023537,FBgn0037874,FBgn0264922,FBgn0031813,FBgn0032030,FBgn0023518,FBgn0032922,FBgn0000527,FBgn0260985,FBgn0052756,FBgn0027066,FBgn0036939,FBgn0031376,FBgn0001332,FBgn0265193,FBgn0026317,FBgn0015781,FBgn0010328,FBgn0266268,FBgn0039156,FBgn0085428,FBgn0045063,FBgn0015546,FBgn0031540,FBgn0002567,FBgn0033260,FBgn0001179,FBgn0033476,FBg…
GO:0032268	regulation of cellular protein metabolic process	biological_process	9.9421e-16	2.89e-14	196	3612	410	12231	FBgn0027054,FBgn0025674,FBgn0013756,FBgn0267398,FBgn0262739,FBgn0000182,FBgn0038100,FBgn0011837,FBgn0010382,FBgn0031973,FBgn0037826,FBgn0024329,FBgn0259791,FBgn0032388,FBgn0028426,FBgn0026402,FBgn0015283,FBgn0039566,FBgn0000257,FBgn0052707,FBgn0250753,FBgn0026181,FBgn0040011,FBgn0264493,FBgn0035916,FBgn0262559,FBgn0025743,FBgn0260635,FBgn0263782,FBgn0038167,FBgn0031549,FBgn0086346,FBgn0017550,FBg…
GO:0007264	small GTPase mediated signal transduction	biological_process	1.0272e-15	2.9769e-14	124	3612	227	12231	FBgn0020255,FBgn0265597,FBgn0035229,FBgn0003969,FBgn0015402,FBgn0262562,FBgn0015372,FBgn0038504,FBgn0021760,FBgn0003041,FBgn0028538,FBgn0020655,FBgn0037255,FBgn0017581,FBgn0039966,FBgn0039883,FBgn0261556,FBgn0003079,FBgn0025802,FBgn0086356,FBgn0050440,FBgn0040513,FBgn0264922,FBgn0085426,FBgn0032821,FBgn0035802,FBgn0003205,FBgn0001965,FBgn0031216,FBgn0025740,FBgn0265082,FBgn0010341,FBgn0044323,FBg…
GO:0002064	epithelial cell development	biological_process	1.5228e-15	4.4004e-14	155	3612	305	12231	FBgn0033260,FBgn0001297,FBgn0052179,FBgn0039227,FBgn0000352,FBgn0003334,FBgn0024811,FBgn0020620,FBgn0002932,FBgn0041092,FBgn0038826,FBgn0263987,FBgn0024234,FBgn0086695,FBgn0002926,FBgn0020278,FBgn0004859,FBgn0003731,FBgn0036059,FBgn0004009,FBgn0000320,FBgn0000499,FBgn0052642,FBgn0262526,FBgn0026238,FBgn0036985,FBgn0010341,FBgn0000413,FBgn0011763,FBgn0000180,FBgn0264922,FBgn0004650,FBgn0003870,FBg…
GO:0007163	establishment or maintenance of cell polarity	biological_process	1.5968e-15	4.6007e-14	109	3612	192	12231	FBgn0035085,FBgn0033984,FBgn0011763,FBgn0040080,FBgn0086362,FBgn0027948,FBgn0026313,FBgn0003366,FBgn0002873,FBgn0000499,FBgn0003205,FBgn0010341,FBgn0027655,FBgn0028992,FBgn0013759,FBgn0004009,FBgn0020255,FBgn0261451,FBgn0027066,FBgn0261064,FBgn0021760,FBgn0013997,FBgn0260934,FBgn0261014,FBgn0010434,FBgn0001104,FBgn0265434,FBgn0263289,FBgn0000633,FBgn0003731,FBgn0003079,FBgn0001624,FBgn0086371,FBg…
GO:0051093	negative regulation of developmental process	biological_process	2.0306e-15	5.8333e-14	92	3612	153	12231	FBgn0003396,FBgn0038197,FBgn0011655,FBgn0263289,FBgn0003964,FBgn0003731,FBgn0025790,FBgn0001122,FBgn0041100,FBgn0004009,FBgn0000320,FBgn0264959,FBgn0034646,FBgn0262733,FBgn0003205,FBgn0041171,FBgn0000499,FBgn0027053,FBgn0037481,FBgn0004876,FBgn0003169,FBgn0028734,FBgn0014133,FBgn0011640,FBgn0003963,FBgn0266717,FBgn0002783,FBgn0262738,FBgn0004870,FBgn0261885,FBgn0000017,FBgn0001075,FBgn0003124,FBg…
GO:0031981	nuclear lumen	cellular_component	2.2721e-15	6.5079e-14	237	3612	523	12231	FBgn0000996,FBgn0010774,FBgn0266711,FBgn0260987,FBgn0020306,FBgn0085451,FBgn0005624,FBgn0020633,FBgn0011571,FBgn0025639,FBgn0053554,FBgn0013756,FBgn0003862,FBgn0030789,FBgn0038168,FBgn0040020,FBgn0035831,FBgn0020887,FBgn0039218,FBgn0032988,FBgn0262527,FBgn0037248,FBgn0026402,FBgn0262519,FBgn0267351,FBgn0039904,FBgn0003732,FBgn0263396,FBgn0259937,FBgn0003559,FBgn0035872,FBgn0004237,FBgn0036761,FBg…
GO:0007267	cell-cell signaling	biological_process	2.5079e-15	7.1623e-14	224	3612	488	12231	FBgn0029996,FBgn0033845,FBgn0086708,FBgn0032363,FBgn0250788,FBgn0002922,FBgn0026255,FBgn0264089,FBgn0015279,FBgn0053094,FBgn0266758,FBgn0264492,FBgn0000273,FBgn0039260,FBgn0032151,FBgn0011206,FBgn0003984,FBgn0024510,FBgn0027575,FBgn0263006,FBgn0035194,FBgn0027356,FBgn0039862,FBgn0040505,FBgn0263352,FBgn0004644,FBgn0016975,FBgn0264607,FBgn0001139,FBgn0039140,FBgn0030341,FBgn0031866,FBgn0261279,FBg…
GO:0042127	regulation of cell proliferation	biological_process	2.729e-15	7.7709e-14	97	3612	165	12231	FBgn0052179,FBgn0260632,FBgn0261885,FBgn0261647,FBgn0011676,FBgn0002783,FBgn0086906,FBgn0020224,FBgn0003124,FBgn0036740,FBgn0016797,FBgn0036844,FBgn0036368,FBgn0001075,FBgn0000212,FBgn0028744,FBgn0016687,FBgn0004177,FBgn0026317,FBgn0002914,FBgn0023423,FBgn0011661,FBgn0003975,FBgn0011739,FBgn0261456,FBgn0003731,FBgn0263289,FBgn0003079,FBgn0001624,FBgn0263995,FBgn0003396,FBgn0038197,FBgn0013753,FBg…
GO:0016568	chromatin modification	biological_process	3.2337e-15	9.1813e-14	105	3612	184	12231	FBgn0265276,FBgn0045035,FBgn0040372,FBgn0025639,FBgn0261823,FBgn0086908,FBgn0027620,FBgn0030366,FBgn0003567,FBgn0003862,FBgn0267398,FBgn0013756,FBgn0026428,FBgn0013263,FBgn0030093,FBgn0032105,FBgn0020388,FBgn0036964,FBgn0005624,FBgn0037703,FBgn0024329,FBgn0039904,FBgn0011715,FBgn0262519,FBgn0020887,FBgn0022361,FBgn0052350,FBgn0000629,FBgn0037607,FBgn0042085,FBgn0014189,FBgn0260991,FBgn0061200,FBg…
GO:0006909	phagocytosis	biological_process	3.6279e-15	1.0271e-13	122	3612	225	12231	FBgn0029980,FBgn0085451,FBgn0027581,FBgn0024329,FBgn0026192,FBgn0035976,FBgn0039056,FBgn0023169,FBgn0259984,FBgn0031781,FBgn0041181,FBgn0024921,FBgn0053554,FBgn0035993,FBgn0040395,FBgn0004577,FBgn0028969,FBgn0028471,FBgn0260658,FBgn0265988,FBgn0028341,FBgn0038855,FBgn0029092,FBgn0040340,FBgn0003118,FBgn0265523,FBgn0022213,FBgn0035627,FBgn0039808,FBgn0033483,FBgn0025725,FBgn0003499,FBgn0032614,FBg…
GO:0010647	positive regulation of cell communication	biological_process	3.6561e-15	1.0321e-13	139	3612	267	12231	FBgn0043900,FBgn0259483,FBgn0037093,FBgn0031883,FBgn0030018,FBgn0026323,FBgn0034709,FBgn0032006,FBgn0259168,FBgn0000319,FBgn0086346,FBgn0263782,FBgn0025743,FBgn0260635,FBgn0262516,FBgn0264493,FBgn0040011,FBgn0034180,FBgn0039566,FBgn0259678,FBgn0266848,FBgn0032388,FBgn0030051,FBgn0020306,FBgn0024329,FBgn0000183,FBgn0043884,FBgn0038747,FBgn0020496,FBgn0053554,FBgn0027567,FBgn0036141,FBgn0003079,FBg…
GO:0009056	catabolic process	biological_process	3.8237e-15	1.0762e-13	289	3612	669	12231	FBgn0028685,FBgn0013756,FBgn0038515,FBgn0262739,FBgn0267385,FBgn0028406,FBgn0259678,FBgn0259174,FBgn0011327,FBgn0052707,FBgn0029831,FBgn0031549,FBgn0086346,FBgn0039632,FBgn0017550,FBgn0032881,FBgn0030600,FBgn0263396,FBgn0030310,FBgn0003165,FBgn0263864,FBgn0026323,FBgn0002431,FBgn0250816,FBgn0003884,FBgn0033886,FBgn0033735,FBgn0036752,FBgn0036813,FBgn0032499,FBgn0035811,FBgn0010383,FBgn0003507,FBg…
GO:0051963	regulation of synapse assembly	biological_process	4.0737e-15	1.1433e-13	63	3612	91	12231	FBgn0011648,FBgn0036257,FBgn0020440,FBgn0035060,FBgn0039213,FBgn0050021,FBgn0250788,FBgn0261041,FBgn0263111,FBgn0000017,FBgn0029840,FBgn0259174,FBgn0259108,FBgn0034720,FBgn0000578,FBgn0038747,FBgn0266053,FBgn0034265,FBgn0053094,FBgn0003371,FBgn0002526,FBgn0024234,FBgn0032956,FBgn0035533,FBgn0011571,FBgn0015269,FBgn0011817,FBgn0259483,FBgn0034789,FBgn0001624,FBgn0025790,FBgn0011655,FBgn0264607,FBg…
GO:0010564	regulation of cell cycle process	biological_process	4.179e-15	1.1695e-13	109	3612	194	12231	FBgn0000404,FBgn0017550,FBgn0040075,FBgn0031549,FBgn0086359,FBgn0037327,FBgn0015799,FBgn0004367,FBgn0039710,FBgn0003023,FBgn0039858,FBgn0003732,FBgn0261617,FBgn0033897,FBgn0027338,FBgn0004373,FBgn0036239,FBgn0010316,FBgn0001320,FBgn0003884,FBgn0004106,FBgn0029504,FBgn0011785,FBgn0035194,FBgn0013756,FBgn0004855,FBgn0045035,FBgn0040273,FBgn0002924,FBgn0020633,FBgn0015625,FBgn0027054,FBgn0261278,FBg…
GO:0005654	nucleoplasm	cellular_component	4.4915e-15	1.2534e-13	162	3612	326	12231	FBgn0041111,FBgn0035918,FBgn0032929,FBgn0261954,FBgn0263667,FBgn0020305,FBgn0260749,FBgn0039691,FBgn0015621,FBgn0033842,FBgn0000139,FBgn0262117,FBgn0040022,FBgn0039710,FBgn0034964,FBgn0004587,FBgn0034975,FBgn0033845,FBgn0001324,FBgn0011836,FBgn0261793,FBgn0031453,FBgn0026143,FBgn0026262,FBgn0267790,FBgn0033166,FBgn0038934,FBgn0037359,FBgn0020388,FBgn0000581,FBgn0017430,FBgn0027616,FBgn0035194,FBg…
GO:0051049	regulation of transport	biological_process	4.6284e-15	1.2879e-13	103	3612	180	12231	FBgn0004598,FBgn0031842,FBgn0004363,FBgn0026207,FBgn0002413,FBgn0029709,FBgn0023423,FBgn0259173,FBgn0000253,FBgn0003371,FBgn0031461,FBgn0262866,FBgn0030505,FBgn0028400,FBgn0024234,FBgn0003710,FBgn0000017,FBgn0263111,FBgn0000352,FBgn0024833,FBgn0036740,FBgn0002973,FBgn0029818,FBgn0033260,FBgn0030057,FBgn0024320,FBgn0038984,FBgn0086372,FBgn0037766,FBgn0261983,FBgn0041585,FBgn0013343,FBgn0086784,FBg…
GO:0043233	organelle lumen	cellular_component	4.836e-15	1.3381e-13	295	3612	687	12231	FBgn0038474,FBgn0031912,FBgn0035831,FBgn0039218,FBgn0262527,FBgn0262559,FBgn0026402,FBgn0037248,FBgn0262519,FBgn0001125,FBgn0039904,FBgn0010774,FBgn0004888,FBgn0020306,FBgn0260987,FBgn0005624,FBgn0020633,FBgn0025639,FBgn0012036,FBgn0013756,FBgn0053554,FBgn0042094,FBgn0031377,FBgn0035811,FBgn0003321,FBgn0022764,FBgn0263979,FBgn0024227,FBgn0000409,FBgn0034537,FBgn0010926,FBgn0002525,FBgn0003732,FBg…
GO:0070013	intracellular organelle lumen	cellular_component	4.836e-15	1.3381e-13	295	3612	687	12231	FBgn0037891,FBgn0033166,FBgn0027291,FBgn0259676,FBgn0031851,FBgn0027616,FBgn0004855,FBgn0035194,FBgn0001324,FBgn0035370,FBgn0267790,FBgn0036927,FBgn0026143,FBgn0031453,FBgn0011715,FBgn0026262,FBgn0061200,FBgn0034964,FBgn0034259,FBgn0037327,FBgn0039710,FBgn0040022,FBgn0033005,FBgn0023097,FBgn0032929,FBgn0035918,FBgn0041111,FBgn0026741,FBgn0033480,FBgn0030552,FBgn0014002,FBgn0260749,FBgn0002626,FBg…
GO:0042461	photoreceptor cell development	biological_process	4.8883e-15	1.3487e-13	71	3612	108	12231	FBgn0000723,FBgn0046704,FBgn0016081,FBgn0020391,FBgn0025743,FBgn0034135,FBgn0259210,FBgn0013726,FBgn0001202,FBgn0010909,FBgn0265487,FBgn0261649,FBgn0027335,FBgn0041188,FBgn0004449,FBgn0040505,FBgn0003053,FBgn0265778,FBgn0041111,FBgn0265174,FBgn0000464,FBgn0013765,FBgn0001108,FBgn0005630,FBgn0266671,FBgn0265998,FBgn0027356,FBgn0010575,FBgn0015754,FBgn0266450,FBgn0000173,FBgn0004049,FBgn0014388,FBg…
GO:0016071	mRNA metabolic process	biological_process	4.9559e-15	1.3635e-13	158	3612	316	12231	FBgn0029094,FBgn0035987,FBgn0031493,FBgn0261872,FBgn0033400,FBgn0039488,FBgn0037255,FBgn0036641,FBgn0034879,FBgn0038927,FBgn0086444,FBgn0035235,FBgn0264962,FBgn0033160,FBgn0029133,FBgn0030915,FBgn0012058,FBgn0011640,FBgn0027617,FBgn0263198,FBgn0262526,FBgn0031631,FBgn0026086,FBgn0024998,FBgn0033352,FBgn0031601,FBgn0004856,FBgn0030365,FBgn0000662,FBgn0000615,FBgn0001179,FBgn0034921,FBgn0036734,FBg…
GO:0044770	cell cycle phase transition	biological_process	7.646e-15	2.0977e-13	94	3612	160	12231	FBgn0000541,FBgn0038578,FBgn0015509,FBgn0000064,FBgn0262699,FBgn0002783,FBgn0033260,FBgn0001297,FBgn0264848,FBgn0031885,FBgn0028691,FBgn0000405,FBgn0011739,FBgn0011661,FBgn0040347,FBgn0003277,FBgn0003612,FBgn0024371,FBgn0002914,FBgn0050342,FBgn0003371,FBgn0026326,FBgn0040066,FBgn0000212,FBgn0003268,FBgn0027057,FBgn0000114,FBgn0034646,FBgn0002901,FBgn0004859,FBgn0003731,FBgn0039403,FBgn0037121,FBg…
GO:0045786	negative regulation of cell cycle	biological_process	7.8359e-15	2.1438e-13	83	3612	135	12231	FBgn0003731,FBgn0002901,FBgn0004009,FBgn0027057,FBgn0003268,FBgn0027053,FBgn0028837,FBgn0085436,FBgn0001965,FBgn0041171,FBgn0038827,FBgn0000063,FBgn0038016,FBgn0000137,FBgn0010173,FBgn0037874,FBgn0001086,FBgn0037121,FBgn0012058,FBgn0264848,FBgn0031885,FBgn0011708,FBgn0002783,FBgn0262699,FBgn0033260,FBgn0029881,FBgn0000064,FBgn0015509,FBgn0000541,FBgn0038578,FBgn0028978,FBgn0000212,FBgn0040066,FBg…
GO:0031974	membrane-enclosed lumen	cellular_component	8.1354e-15	2.2195e-13	297	3612	695	12231	FBgn0000996,FBgn0029718,FBgn0266711,FBgn0085451,FBgn0011571,FBgn0030789,FBgn0003862,FBgn0040020,FBgn0038168,FBgn0032988,FBgn0020887,FBgn0051075,FBgn0267351,FBgn0026089,FBgn0038271,FBgn0035872,FBgn0036762,FBgn0261383,FBgn0036334,FBgn0003423,FBgn0000629,FBgn0027580,FBgn0039867,FBgn0039559,FBgn0036374,FBgn0038746,FBgn0013717,FBgn0038760,FBgn0013269,FBgn0261617,FBgn0033897,FBgn0037781,FBgn0002914,FBg…
GO:0016772	transferase activity, transferring phosphorus-containing groups	molecular_function	1.0033e-14	2.7296e-13	232	3612	515	12231	FBgn0053116,FBgn0259680,FBgn0011205,FBgn0052666,FBgn0086899,FBgn0025625,FBgn0042094,FBgn0020389,FBgn0030018,FBgn0027889,FBgn0025592,FBgn0033915,FBgn0003716,FBgn0267698,FBgn0037093,FBgn0024227,FBgn0086657,FBgn0026323,FBgn0032006,FBgn0259712,FBgn0051145,FBgn0013984,FBgn0024179,FBgn0027507,FBgn0262081,FBgn0000723,FBgn0259168,FBgn0039311,FBgn0038902,FBgn0032147,FBgn0061359,FBgn0038816,FBgn0025743,FBg…
GO:0008582	regulation of synaptic growth at neuromuscular junction	biological_process	1.0502e-14	2.8413e-13	60	3612	86	12231	FBgn0010415,FBgn0039632,FBgn0028734,FBgn0034135,FBgn0020493,FBgn0013759,FBgn0010341,FBgn0024277,FBgn0037130,FBgn0024179,FBgn0262733,FBgn0263120,FBgn0040208,FBgn0030600,FBgn0010379,FBgn0034646,FBgn0261788,FBgn0264959,FBgn0000635,FBgn0024273,FBgn0003716,FBgn0267698,FBgn0010300,FBgn0038063,FBgn0003165,FBgn0037884,FBgn0267002,FBgn0001122,FBgn0025790,FBgn0001624,FBgn0264607,FBgn0011655,FBgn0034789,FBg…
GO:1904396	regulation of neuromuscular junction development	biological_process	1.0502e-14	2.8413e-13	60	3612	86	12231	FBgn0028734,FBgn0034135,FBgn0010415,FBgn0039632,FBgn0024179,FBgn0262733,FBgn0263120,FBgn0040208,FBgn0010379,FBgn0030600,FBgn0020493,FBgn0013759,FBgn0010341,FBgn0024277,FBgn0037130,FBgn0003165,FBgn0038063,FBgn0037884,FBgn0267002,FBgn0001122,FBgn0034646,FBgn0261788,FBgn0264959,FBgn0024273,FBgn0000635,FBgn0267698,FBgn0003716,FBgn0010300,FBgn0034789,FBgn0259483,FBgn0025790,FBgn0001624,FBgn0264607,FBg…
GO:0010033	response to organic substance	biological_process	1.0718e-14	2.8917e-13	176	3612	365	12231	FBgn0263231,FBgn0012036,FBgn0038515,FBgn0262739,FBgn0032515,FBgn0267252,FBgn0260004,FBgn0085484,FBgn0015575,FBgn0051472,FBgn0023511,FBgn0000024,FBgn0037248,FBgn0029067,FBgn0250753,FBgn0011648,FBgn0015754,FBgn0266450,FBgn0012034,FBgn0025800,FBgn0030529,FBgn0040075,FBgn0033744,FBgn0031016,FBgn0013984,FBgn0259243,FBgn0030600,FBgn0263120,FBgn0030310,FBgn0032006,FBgn0020493,FBgn0000473,FBgn0003165,FBg…
GO:0016265	death	biological_process	1.2171e-14	3.2747e-13	157	3612	316	12231	FBgn0004170,FBgn0033716,FBgn0040491,FBgn0035713,FBgn0014006,FBgn0035049,FBgn0004435,FBgn0260940,FBgn0260746,FBgn0261793,FBgn0001324,FBgn0045035,FBgn0003984,FBgn0261722,FBgn0031030,FBgn0033902,FBgn0031851,FBgn0000273,FBgn0000099,FBgn0038233,FBgn0265998,FBgn0038325,FBgn0261854,FBgn0051216,FBgn0260749,FBgn0011785,FBgn0013469,FBgn0029093,FBgn0032929,FBgn0039140,FBgn0036165,FBgn0029891,FBgn0013726,FBg…
GO:0051094	positive regulation of developmental process	biological_process	1.3822e-14	3.7087e-13	87	3612	145	12231	FBgn0266756,FBgn0261276,FBgn0029870,FBgn0029688,FBgn0025641,FBgn0013733,FBgn0011817,FBgn0034314,FBgn0266084,FBgn0261397,FBgn0034265,FBgn0021796,FBgn0260936,FBgn0024234,FBgn0263111,FBgn0261811,FBgn0036257,FBgn0004638,FBgn0004102,FBgn0011763,FBgn0039924,FBgn0037874,FBgn0010415,FBgn0003366,FBgn0000499,FBgn0003205,FBgn0002576,FBgn0010109,FBgn0034697,FBgn0024277,FBgn0011300,FBgn0030530,FBgn0038063,FBg…
GO:0008219	cell death	biological_process	1.8052e-14	4.8305e-13	155	3612	312	12231	FBgn0033716,FBgn0004170,FBgn0040491,FBgn0035713,FBgn0014006,FBgn0035049,FBgn0260940,FBgn0004435,FBgn0260746,FBgn0261793,FBgn0001324,FBgn0045035,FBgn0003984,FBgn0261722,FBgn0031030,FBgn0033902,FBgn0031851,FBgn0000273,FBgn0038233,FBgn0265998,FBgn0038325,FBgn0261854,FBgn0051216,FBgn0260749,FBgn0011785,FBgn0013469,FBgn0029093,FBgn0032929,FBgn0039140,FBgn0036165,FBgn0029891,FBgn0013726,FBgn0010379,FBg…
GO:0009880	embryonic pattern specification	biological_process	1.8505e-14	4.9383e-13	118	3612	219	12231	FBgn0003165,FBgn0261854,FBgn0001308,FBgn0000251,FBgn0003520,FBgn0003089,FBgn0004893,FBgn0000014,FBgn0014143,FBgn0016917,FBgn0003391,FBgn0001150,FBgn0004644,FBgn0001320,FBgn0004510,FBgn0003053,FBgn0027535,FBgn0000439,FBgn0043900,FBgn0002121,FBgn0041111,FBgn0043903,FBgn0003892,FBgn0003292,FBgn0038167,FBgn0000319,FBgn0034072,FBgn0003339,FBgn0263396,FBgn0262473,FBgn0266557,FBgn0039907,FBgn0032340,FBg…
GO:0050803	regulation of synapse structure or activity	biological_process	1.8966e-14	5.0475e-13	85	3612	141	12231	FBgn0028734,FBgn0029095,FBgn0010415,FBgn0262733,FBgn0013759,FBgn0038837,FBgn0024277,FBgn0010341,FBgn0038063,FBgn0001122,FBgn0034646,FBgn0013334,FBgn0264959,FBgn0000635,FBgn0262593,FBgn0039916,FBgn0034691,FBgn0001624,FBgn0025790,FBgn0011655,FBgn0004242,FBgn0263289,FBgn0032956,FBgn0085447,FBgn0011817,FBgn0034265,FBgn0003371,FBgn0028400,FBgn0024234,FBgn0263111,FBgn0003392,FBgn0000017,FBgn0029840,FBg…
GO:0070925	organelle assembly	biological_process	2.024e-14	5.3719e-13	124	3612	234	12231	FBgn0031196,FBgn0011020,FBgn0014863,FBgn0005666,FBgn0003149,FBgn0003124,FBgn0260439,FBgn0086906,FBgn0003517,FBgn0035676,FBgn0053519,FBgn0030500,FBgn0033212,FBgn0034487,FBgn0261394,FBgn0050441,FBgn0038916,FBgn0005596,FBgn0041174,FBgn0002773,FBgn0000253,FBgn0263391,FBgn0033578,FBgn0004177,FBgn0004380,FBgn0002914,FBgn0023423,FBgn0025641,FBgn0034921,FBgn0037648,FBgn0005533,FBgn0011606,FBgn0036641,FBg…
GO:0033554	cellular response to stress	biological_process	2.1259e-14	5.6269e-13	228	3612	507	12231	FBgn0031006,FBgn0039749,FBgn0259212,FBgn0050382,FBgn0040491,FBgn0020238,FBgn0002878,FBgn0014006,FBgn0026143,FBgn0086683,FBgn0052423,FBgn0005655,FBgn0265988,FBgn0027375,FBgn0045035,FBgn0040273,FBgn0030054,FBgn0032907,FBgn0004855,FBgn0013987,FBgn0015279,FBgn0037705,FBgn0052654,FBgn0033166,FBgn0052495,FBgn0036239,FBgn0024555,FBgn0028546,FBgn0032120,FBgn0003360,FBgn0040475,FBgn0026869,FBgn0027338,FBg…
GO:0048469	cell maturation	biological_process	2.1686e-14	5.7246e-13	91	3612	155	12231	FBgn0261524,FBgn0000533,FBgn0086371,FBgn0003731,FBgn0003964,FBgn0004242,FBgn0261064,FBgn0259139,FBgn0026431,FBgn0041775,FBgn0261014,FBgn0021760,FBgn0005612,FBgn0260934,FBgn0005695,FBgn0003205,FBgn0013343,FBgn0262526,FBgn0026238,FBgn0053208,FBgn0027053,FBgn0028734,FBgn0262467,FBgn0086362,FBgn0027948,FBgn0031985,FBgn0000546,FBgn0004907,FBgn0003042,FBgn0263102,FBgn0000615,FBgn0025638,FBgn0004838,FBg…
GO:0050767	regulation of neurogenesis	biological_process	2.428e-14	6.3919e-13	87	3612	146	12231	FBgn0004889,FBgn0266450,FBgn0015754,FBgn0003430,FBgn0026181,FBgn0017418,FBgn0002735,FBgn0011259,FBgn0003118,FBgn0000147,FBgn0005536,FBgn0262127,FBgn0014388,FBgn0015279,FBgn0029157,FBgn0259984,FBgn0001235,FBgn0003744,FBgn0040372,FBgn0003410,FBgn0026375,FBgn0013469,FBgn0032929,FBgn0265778,FBgn0002121,FBgn0000464,FBgn0267002,FBgn0261854,FBgn0010300,FBgn0267698,FBgn0046704,FBgn0262125,FBgn0016081,FBg…
GO:0070887	cellular response to chemical stimulus	biological_process	2.5333e-14	6.6513e-13	135	3612	262	12231	FBgn0003169,FBgn0036278,FBgn0000546,FBgn0264922,FBgn0011300,FBgn0036892,FBgn0010341,FBgn0041100,FBgn0020386,FBgn0001332,FBgn0003720,FBgn0038874,FBgn0087035,FBgn0003396,FBgn0038197,FBgn0261524,FBgn0031745,FBgn0261239,FBgn0034265,FBgn0026317,FBgn0004914,FBgn0024234,FBgn0041174,FBgn0013772,FBgn0027363,FBgn0038095,FBgn0026722,FBgn0003462,FBgn0038984,FBgn0036994,FBgn0035542,FBgn0051148,FBgn0036932,FBg…
GO:0044089	positive regulation of cellular component biogenesis	biological_process	2.666e-14	6.981e-13	57	3612	81	12231	FBgn0024277,FBgn0041191,FBgn0010341,FBgn0002774,FBgn0026015,FBgn0038369,FBgn0264598,FBgn0011202,FBgn0024179,FBgn0044826,FBgn0027948,FBgn0010415,FBgn0011655,FBgn0243511,FBgn0015589,FBgn0001624,FBgn0265193,FBgn0024273,FBgn0261788,FBgn0032683,FBgn0003716,FBgn0267698,FBgn0003520,FBgn0250823,FBgn0261854,FBgn0038063,FBgn0037884,FBgn0026192,FBgn0024234,FBgn0021796,FBgn0031781,FBgn0041781,FBgn0261397,FBg…
GO:0030707	ovarian follicle cell development	biological_process	2.8362e-14	7.4068e-13	142	3612	280	12231	FBgn0004198,FBgn0027505,FBgn0263510,FBgn0011648,FBgn0015754,FBgn0262127,FBgn0262582,FBgn0003118,FBgn0033081,FBgn0000996,FBgn0000482,FBgn0010382,FBgn0266671,FBgn0004577,FBgn0000182,FBgn0266521,FBgn0010383,FBgn0030018,FBgn0023509,FBgn0003716,FBgn0263979,FBgn0011766,FBgn0032006,FBgn0015799,FBgn0041184,FBgn0032409,FBgn0000547,FBgn0034009,FBgn0263396,FBgn0015513,FBgn0014343,FBgn0003892,FBgn0260635,FBg…
GO:0003824	catalytic activity	molecular_function	2.9622e-14	7.7151e-13	1392	3612	4117	12231	FBgn0026619,FBgn0065035,FBgn0002431,FBgn0026378,FBgn0026323,FBgn0032850,FBgn0015737,FBgn0010226,FBgn0038049,FBgn0031734,FBgn0266452,FBgn0036752,FBgn0086899,FBgn0030073,FBgn0061359,FBgn0086346,FBgn0030329,FBgn0038306,FBgn0051719,FBgn0031005,FBgn0259937,FBgn0036018,FBgn0032881,FBgn0001125,FBgn0262519,FBgn0025373,FBgn0011327,FBgn0032643,FBgn0036942,FBgn0265356,FBgn0036824,FBgn0031426,FBgn0000079,FBg…
GO:0071310	cellular response to organic substance	biological_process	2.982e-14	7.7461e-13	106	3612	191	12231	FBgn0020386,FBgn0001079,FBgn0001332,FBgn0003720,FBgn0264490,FBgn0020251,FBgn0261524,FBgn0003396,FBgn0087035,FBgn0038874,FBgn0038197,FBgn0011655,FBgn0038438,FBgn0003964,FBgn0086371,FBgn0037015,FBgn0031745,FBgn0039914,FBgn0036278,FBgn0022942,FBgn0003169,FBgn0264075,FBgn0010389,FBgn0015240,FBgn0265048,FBgn0000546,FBgn0011604,FBgn0264922,FBgn0033062,FBgn0027601,FBgn0011300,FBgn0010341,FBgn0040271,FBg…
GO:0006886	intracellular protein transport	biological_process	3.0619e-14	7.9324e-13	134	3612	260	12231	FBgn0267727,FBgn0002413,FBgn0262866,FBgn0041174,FBgn0261397,FBgn0000253,FBgn0259152,FBgn0024814,FBgn0027363,FBgn0010747,FBgn0000352,FBgn0027360,FBgn0011708,FBgn0033260,FBgn0029818,FBgn0264922,FBgn0261983,FBgn0263198,FBgn0013343,FBgn0020255,FBgn0086358,FBgn0028968,FBgn0086357,FBgn0010434,FBgn0000611,FBgn0038065,FBgn0035473,FBgn0024921,FBgn0052758,FBgn0035995,FBgn0263705,FBgn0002938,FBgn0010441,FBg…
GO:0002065	columnar/cuboidal epithelial cell differentiation	biological_process	3.3426e-14	8.6369e-13	143	3612	283	12231	FBgn0000307,FBgn0026192,FBgn0259984,FBgn0000578,FBgn0003475,FBgn0031030,FBgn0003984,FBgn0005655,FBgn0261963,FBgn0014388,FBgn0261285,FBgn0264695,FBgn0032363,FBgn0266557,FBgn0035632,FBgn0085443,FBgn0001250,FBgn0014141,FBgn0262743,FBgn0001085,FBgn0033846,FBgn0010303,FBgn0263929,FBgn0262114,FBgn0043903,FBgn0036715,FBgn0016917,FBgn0003391,FBgn0004644,FBgn0003388,FBgn0038826,FBgn0263987,FBgn0024234,FBg…
GO:0044772	mitotic cell cycle phase transition	biological_process	3.6642e-14	9.4429e-13	91	3612	156	12231	FBgn0002878,FBgn0052707,FBgn0026143,FBgn0267351,FBgn0004837,FBgn0020238,FBgn0262527,FBgn0011648,FBgn0004419,FBgn0003525,FBgn0035194,FBgn0004855,FBgn0013756,FBgn0015625,FBgn0027054,FBgn0020633,FBgn0045035,FBgn0040273,FBgn0023213,FBgn0261278,FBgn0261437,FBgn0010314,FBgn0010382,FBgn0027338,FBgn0033897,FBgn0036239,FBgn0010316,FBgn0029504,FBgn0011785,FBgn0003139,FBgn0003884,FBgn0030863,FBgn0004106,FBg…
GO:0002066	columnar/cuboidal epithelial cell development	biological_process	4.0692e-14	1.0459e-12	142	3612	281	12231	FBgn0015754,FBgn0011648,FBgn0263510,FBgn0027505,FBgn0004198,FBgn0033081,FBgn0003118,FBgn0262127,FBgn0262582,FBgn0266671,FBgn0010382,FBgn0000482,FBgn0000996,FBgn0000182,FBgn0004577,FBgn0010383,FBgn0266521,FBgn0263979,FBgn0003716,FBgn0023509,FBgn0030018,FBgn0263396,FBgn0034009,FBgn0000547,FBgn0032409,FBgn0041184,FBgn0015799,FBgn0032006,FBgn0011766,FBgn0000250,FBgn0038167,FBgn0260635,FBgn0003892,FBg…
GO:0045934	negative regulation of nucleobase-containing compound metabolic process	biological_process	4.0994e-14	1.0509e-12	156	3612	317	12231	FBgn0000283,FBgn0024371,FBgn0015546,FBgn0086613,FBgn0020307,FBgn0000606,FBgn0010825,FBgn0261434,FBgn0000352,FBgn0039227,FBgn0003042,FBgn0266441,FBgn0010313,FBgn0003963,FBgn0000546,FBgn0003870,FBgn0023216,FBgn0005695,FBgn0010109,FBgn0022238,FBgn0002576,FBgn0027378,FBgn0264954,FBgn0037376,FBgn0002521,FBgn0029094,FBgn0004009,FBgn0010416,FBgn0030082,FBgn0035357,FBgn0016756,FBgn0011764,FBgn0261953,FBg…
GO:0019220	regulation of phosphate metabolic process	biological_process	4.2834e-14	1.0923e-12	118	3612	221	12231	FBgn0010314,FBgn0010382,FBgn0013987,FBgn0026192,FBgn0259791,FBgn0037826,FBgn0024329,FBgn0031633,FBgn0015625,FBgn0261119,FBgn0025674,FBgn0015269,FBgn0027575,FBgn0264493,FBgn0040011,FBgn0020440,FBgn0026181,FBgn0011573,FBgn0020238,FBgn0021818,FBgn0259212,FBgn0032388,FBgn0026402,FBgn0011737,FBgn0259685,FBgn0039566,FBgn0014006,FBgn0259243,FBgn0016081,FBgn0011217,FBgn0034072,FBgn0032006,FBgn0020493,FBg…
GO:0051174	regulation of phosphorus metabolic process	biological_process	4.2834e-14	1.0923e-12	118	3612	221	12231	FBgn0003053,FBgn0022382,FBgn0010316,FBgn0002121,FBgn0036934,FBgn0259483,FBgn0000351,FBgn0040505,FBgn0010315,FBgn0261786,FBgn0030018,FBgn0031883,FBgn0037093,FBgn0014135,FBgn0250910,FBgn0028546,FBgn0003360,FBgn0026323,FBgn0032006,FBgn0020493,FBgn0034072,FBgn0259243,FBgn0011217,FBgn0016081,FBgn0086346,FBgn0001123,FBgn0000404,FBgn0053526,FBgn0010303,FBgn0010909,FBgn0025743,FBgn0263782,FBgn0038167,FBg…
GO:0032535	regulation of cellular component size	biological_process	4.362e-14	1.1095e-12	70	3612	109	12231	FBgn0035533,FBgn0025836,FBgn0026375,FBgn0000578,FBgn0038747,FBgn0259984,FBgn0029157,FBgn0013987,FBgn0031781,FBgn0015279,FBgn0003475,FBgn0024329,FBgn0034585,FBgn0023169,FBgn0011259,FBgn0033692,FBgn0003525,FBgn0027497,FBgn0011742,FBgn0265988,FBgn0025743,FBgn0013984,FBgn0011202,FBgn0046704,FBgn0010379,FBgn0031005,FBgn0041191,FBgn0250823,FBgn0000464,FBgn0024273,FBgn0041188,FBgn0001150,FBgn0040505,FBg…
GO:0051253	negative regulation of RNA metabolic process	biological_process	8.298e-14	2.1051e-12	149	3612	301	12231	FBgn0024371,FBgn0000283,FBgn0000606,FBgn0086613,FBgn0020307,FBgn0261434,FBgn0039227,FBgn0000352,FBgn0010825,FBgn0266441,FBgn0003042,FBgn0003870,FBgn0000546,FBgn0003963,FBgn0010313,FBgn0037376,FBgn0264954,FBgn0027378,FBgn0022238,FBgn0010109,FBgn0002576,FBgn0005695,FBgn0023216,FBgn0016756,FBgn0035357,FBgn0030082,FBgn0029094,FBgn0004009,FBgn0010416,FBgn0002521,FBgn0004859,FBgn0001180,FBgn0003396,FBg…
GO:0031399	regulation of protein modification process	biological_process	9.9647e-14	2.5214e-12	128	3612	248	12231	FBgn0030891,FBgn0015399,FBgn0001297,FBgn0262699,FBgn0052179,FBgn0035437,FBgn0040206,FBgn0031885,FBgn0004638,FBgn0024811,FBgn0036844,FBgn0000711,FBgn0028978,FBgn0037255,FBgn0261524,FBgn0023518,FBgn0263933,FBgn0041100,FBgn0015402,FBgn0038504,FBgn0052672,FBgn0001332,FBgn0029114,FBgn0263237,FBgn0023216,FBgn0027053,FBgn0011300,FBgn0001086,FBgn0037874,FBgn0012058,FBgn0038183,FBgn0264922,FBgn0020440,FBg…
GO:0042325	regulation of phosphorylation	biological_process	1.076e-13	2.7155e-12	104	3612	189	12231	FBgn0003205,FBgn0041171,FBgn0263237,FBgn0262733,FBgn0027053,FBgn0011300,FBgn0044323,FBgn0000229,FBgn0012058,FBgn0001086,FBgn0037874,FBgn0264922,FBgn0038183,FBgn0261524,FBgn0037255,FBgn0003079,FBgn0083992,FBgn0015402,FBgn0037816,FBgn0041100,FBgn0086677,FBgn0039338,FBgn0004009,FBgn0001332,FBgn0038504,FBgn0038058,FBgn0026317,FBgn0003371,FBgn0021796,FBgn0020510,FBgn0031450,FBgn0013303,FBgn0001297,FBg…
GO:0005938	cell cortex	cellular_component	1.0951e-13	2.7568e-12	73	3612	117	12231	FBgn0013726,FBgn0001085,FBgn0010909,FBgn0000319,FBgn0085408,FBgn0259246,FBgn0085443,FBgn0061469,FBgn0011202,FBgn0044823,FBgn0016081,FBgn0040208,FBgn0010246,FBgn0003520,FBgn0010300,FBgn0261854,FBgn0002121,FBgn0003391,FBgn0259923,FBgn0261385,FBgn0035574,FBgn0011674,FBgn0003744,FBgn0014029,FBgn0026192,FBgn0034408,FBgn0032105,FBgn0003475,FBgn0266671,FBgn0039212,FBgn0005536,FBgn0250788,FBgn0259212,FBg…
GO:0045892	negative regulation of transcription, DNA-templated	biological_process	1.1197e-13	2.797e-12	144	3612	289	12231	FBgn0003042,FBgn0266441,FBgn0010825,FBgn0039227,FBgn0261434,FBgn0000352,FBgn0000606,FBgn0086613,FBgn0020307,FBgn0024371,FBgn0000283,FBgn0001180,FBgn0004859,FBgn0261953,FBgn0011764,FBgn0087035,FBgn0003396,FBgn0038197,FBgn0004606,FBgn0016756,FBgn0030082,FBgn0035357,FBgn0004009,FBgn0029094,FBgn0010416,FBgn0002521,FBgn0027378,FBgn0264954,FBgn0037376,FBgn0022238,FBgn0010109,FBgn0002576,FBgn0023216,FBg…
GO:1902679	negative regulation of RNA biosynthetic process	biological_process	1.1197e-13	2.797e-12	144	3612	289	12231	FBgn0260632,FBgn0263102,FBgn0045759,FBgn0004102,FBgn0036915,FBgn0031903,FBgn0003483,FBgn0000018,FBgn0085450,FBgn0004360,FBgn0025825,FBgn0037760,FBgn0003330,FBgn0260936,FBgn0004795,FBgn0011739,FBgn0261456,FBgn0016034,FBgn0028926,FBgn0002985,FBgn0003964,FBgn0003044,FBgn0020309,FBgn0039338,FBgn0031902,FBgn0038872,FBgn0003575,FBgn0261573,FBgn0026573,FBgn0264075,FBgn0027950,FBgn0004656,FBgn0011604,FBg…
GO:1903507	negative regulation of nucleic acid-templated transcription	biological_process	1.1197e-13	2.797e-12	144	3612	289	12231	FBgn0026573,FBgn0261573,FBgn0027950,FBgn0264075,FBgn0003513,FBgn0004656,FBgn0011604,FBgn0028926,FBgn0003964,FBgn0002985,FBgn0039338,FBgn0031902,FBgn0003044,FBgn0020309,FBgn0038872,FBgn0003575,FBgn0025825,FBgn0260936,FBgn0003330,FBgn0037760,FBgn0004795,FBgn0011739,FBgn0261456,FBgn0016034,FBgn0004102,FBgn0045759,FBgn0260632,FBgn0263102,FBgn0003483,FBgn0000018,FBgn0036915,FBgn0031903,FBgn0004360,FBg…
GO:0021700	developmental maturation	biological_process	1.1923e-13	2.9706e-12	101	3612	182	12231	FBgn0263102,FBgn0004838,FBgn0025638,FBgn0000615,FBgn0003042,FBgn0004907,FBgn0015509,FBgn0034451,FBgn0000711,FBgn0003483,FBgn0038826,FBgn0040294,FBgn0015797,FBgn0261397,FBgn0000422,FBgn0003721,FBgn0016034,FBgn0023423,FBgn0003495,FBgn0024371,FBgn0000259,FBgn0002926,FBgn0034921,FBgn0011661,FBgn0086371,FBgn0000527,FBgn0004242,FBgn0003964,FBgn0003731,FBgn0261524,FBgn0000533,FBgn0261014,FBgn0260934,FBg…
GO:0065003	macromolecular complex assembly	biological_process	1.2128e-13	3.014e-12	185	3612	397	12231	FBgn0086346,FBgn0052350,FBgn0260991,FBgn0262125,FBgn0011202,FBgn0003887,FBgn0003520,FBgn0010621,FBgn0003716,FBgn0023509,FBgn0005411,FBgn0033460,FBgn0038746,FBgn0024227,FBgn0263864,FBgn0263979,FBgn0261791,FBgn0261618,FBgn0015589,FBgn0002121,FBgn0041188,FBgn0259483,FBgn0003884,FBgn0032154,FBgn0003742,FBgn0033886,FBgn0013756,FBgn0262739,FBgn0262123,FBgn0040232,FBgn0020633,FBgn0005564,FBgn0086134,FBg…
GO:0008356	asymmetric cell division	biological_process	1.2413e-13	3.077e-12	59	3612	87	12231	FBgn0002932,FBgn0004837,FBgn0004875,FBgn0011020,FBgn0002973,FBgn0001981,FBgn0034180,FBgn0264307,FBgn0004889,FBgn0261004,FBgn0261385,FBgn0020278,FBgn0028577,FBgn0011674,FBgn0004581,FBgn0086908,FBgn0002643,FBgn0001105,FBgn0026192,FBgn0032515,FBgn0004177,FBgn0263391,FBgn0010382,FBgn0013765,FBgn0003520,FBgn0024273,FBgn0021760,FBgn0010300,FBgn0261854,FBgn0261451,FBgn0024555,FBgn0086657,FBgn0001122,FBg…
GO:0000578	embryonic axis specification	biological_process	1.3978e-13	3.4562e-12	83	3612	140	12231	FBgn0010441,FBgn0016794,FBgn0000183,FBgn0003475,FBgn0001325,FBgn0000273,FBgn0063485,FBgn0003867,FBgn0004875,FBgn0000181,FBgn0003430,FBgn0003118,FBgn0260940,FBgn0014388,FBgn0262582,FBgn0267790,FBgn0001233,FBgn0021818,FBgn0032340,FBgn0262473,FBgn0263396,FBgn0034072,FBgn0000319,FBgn0038167,FBgn0002121,FBgn0003053,FBgn0001150,FBgn0001320,FBgn0004510,FBgn0004644,FBgn0003391,FBgn0004893,FBgn0003520,FBg…
GO:0016331	morphogenesis of embryonic epithelium	biological_process	1.5312e-13	3.7765e-12	75	3612	122	12231	FBgn0266756,FBgn0031882,FBgn0028484,FBgn0023172,FBgn0086901,FBgn0040294,FBgn0024234,FBgn0003312,FBgn0261434,FBgn0000017,FBgn0001321,FBgn0261873,FBgn0001297,FBgn0020392,FBgn0000229,FBgn0004921,FBgn0003169,FBgn0003963,FBgn0020621,FBgn0003205,FBgn0000499,FBgn0262733,FBgn0027108,FBgn0020261,FBgn0044323,FBgn0010341,FBgn0001311,FBgn0004009,FBgn0032812,FBgn0264959,FBgn0013997,FBgn0265434,FBgn0003396,FBg…
GO:0090130	tissue migration	biological_process	2.3744e-13	5.8415e-12	92	3612	162	12231	FBgn0024811,FBgn0003392,FBgn0027363,FBgn0020224,FBgn0039411,FBgn0038341,FBgn0020620,FBgn0001297,FBgn0004838,FBgn0052179,FBgn0031450,FBgn0261456,FBgn0039232,FBgn0011739,FBgn0023423,FBgn0003416,FBgn0086901,FBgn0041092,FBgn0263987,FBgn0041174,FBgn0036059,FBgn0086677,FBgn0041096,FBgn0260934,FBgn0003041,FBgn0032812,FBgn0262740,FBgn0001180,FBgn0053558,FBgn0020251,FBgn0265434,FBgn0243511,FBgn0267390,FBg…
GO:0007350	blastoderm segmentation	biological_process	2.4143e-13	5.9248e-12	109	3612	203	12231	FBgn0265998,FBgn0001235,FBgn0000273,FBgn0001325,FBgn0016794,FBgn0000183,FBgn0003475,FBgn0262739,FBgn0063485,FBgn0001168,FBgn0036141,FBgn0004875,FBgn0003867,FBgn0261963,FBgn0003430,FBgn0000181,FBgn0011648,FBgn0014388,FBgn0262582,FBgn0003118,FBgn0260940,FBgn0039907,FBgn0032340,FBgn0267790,FBgn0001233,FBgn0021818,FBgn0266557,FBgn0034072,FBgn0003339,FBgn0263396,FBgn0000319,FBgn0003892,FBgn0003292,FBg…
GO:0019538	protein metabolic process	biological_process	3.5029e-13	8.5746e-12	792	3612	2213	12231	FBgn0000352,FBgn0024811,FBgn0031988,FBgn0260439,FBgn0058045,FBgn0030057,FBgn0033260,FBgn0015399,FBgn0023519,FBgn0035437,FBgn0052850,FBgn0002413,FBgn0045063,FBgn0031495,FBgn0086691,FBgn0038826,FBgn0011554,FBgn0004432,FBgn0031208,FBgn0029853,FBgn0027057,FBgn0026371,FBgn0031376,FBgn0030753,FBgn0051954,FBgn0001332,FBgn0265193,FBgn0016756,FBgn0023518,FBgn0086768,FBgn0053158,FBgn0263974,FBgn0035333,FBg…
GO:0016055	Wnt signaling pathway	biological_process	3.5201e-13	8.5951e-12	69	3612	110	12231	FBgn0250823,FBgn0022764,FBgn0261617,FBgn0016917,FBgn0263930,FBgn0011692,FBgn0027535,FBgn0261279,FBgn0029123,FBgn0015589,FBgn0001139,FBgn0043900,FBgn0052206,FBgn0260635,FBgn0037671,FBgn0001085,FBgn0087002,FBgn0034709,FBgn0039907,FBgn0038862,FBgn0016977,FBgn0026181,FBgn0001324,FBgn0004889,FBgn0036141,FBgn0020496,FBgn0264492,FBgn0003415,FBgn0020309,FBgn0029175,FBgn0004009,FBgn0001122,FBgn0031902,FBg…
GO:0051247	positive regulation of protein metabolic process	biological_process	3.5795e-13	8.7184e-12	95	3612	170	12231	FBgn0029840,FBgn0028978,FBgn0265297,FBgn0024811,FBgn0031885,FBgn0264848,FBgn0004638,FBgn0004838,FBgn0052179,FBgn0035437,FBgn0004907,FBgn0037363,FBgn0030891,FBgn0002413,FBgn0020510,FBgn0034967,FBgn0031450,FBgn0021796,FBgn0040038,FBgn0027835,FBgn0003371,FBgn0034722,FBgn0261014,FBgn0038504,FBgn0001079,FBgn0035851,FBgn0015402,FBgn0086677,FBgn0261268,FBgn0026371,FBgn0263933,FBgn0003079,FBgn0023518,FBg…
GO:0001667	ameboidal-type cell migration	biological_process	3.8614e-13	9.359e-12	92	3612	163	12231	FBgn0031450,FBgn0261456,FBgn0011739,FBgn0039232,FBgn0023423,FBgn0003416,FBgn0086901,FBgn0041092,FBgn0263987,FBgn0041174,FBgn0003392,FBgn0024811,FBgn0020224,FBgn0027363,FBgn0039411,FBgn0020620,FBgn0038341,FBgn0001297,FBgn0052179,FBgn0004838,FBgn0000229,FBgn0010389,FBgn0001301,FBgn0000546,FBgn0003870,FBgn0010415,FBgn0003205,FBgn0000499,FBgn0005638,FBgn0013759,FBgn0086677,FBgn0036059,FBgn0041096,FBg…
GO:0016358	dendrite development	biological_process	3.8616e-13	9.359e-12	113	3612	214	12231	FBgn0003165,FBgn0000139,FBgn0022764,FBgn0001308,FBgn0267002,FBgn0263979,FBgn0040283,FBgn0263864,FBgn0003447,FBgn0263930,FBgn0001320,FBgn0015371,FBgn0004897,FBgn0043900,FBgn0001139,FBgn0045852,FBgn0023097,FBgn0000629,FBgn0053193,FBgn0014018,FBgn0024179,FBgn0015772,FBgn0016081,FBgn0262125,FBgn0040208,FBgn0010379,FBgn0011766,FBgn0262732,FBgn0061469,FBgn0011259,FBgn0031006,FBgn0035713,FBgn0262519,FBg…
GO:0007351	tripartite regional subdivision	biological_process	3.9403e-13	9.5024e-12	80	3612	135	12231	FBgn0032340,FBgn0021818,FBgn0267790,FBgn0001233,FBgn0262582,FBgn0014388,FBgn0260940,FBgn0003118,FBgn0003430,FBgn0000181,FBgn0004875,FBgn0003867,FBgn0063485,FBgn0000273,FBgn0001325,FBgn0003475,FBgn0016794,FBgn0000183,FBgn0001308,FBgn0003165,FBgn0261854,FBgn0003520,FBgn0004893,FBgn0003391,FBgn0001320,FBgn0004510,FBgn0004644,FBgn0001150,FBgn0003053,FBgn0002121,FBgn0038167,FBgn0000319,FBgn0034072,FBg…
GO:0008595	anterior/posterior axis specification, embryo	biological_process	3.9403e-13	9.5024e-12	80	3612	135	12231	FBgn0063485,FBgn0001325,FBgn0000273,FBgn0000183,FBgn0016794,FBgn0003475,FBgn0014388,FBgn0262582,FBgn0003118,FBgn0260940,FBgn0032340,FBgn0001233,FBgn0267790,FBgn0021818,FBgn0004875,FBgn0003867,FBgn0003430,FBgn0000181,FBgn0000319,FBgn0038167,FBgn0034072,FBgn0263396,FBgn0003520,FBgn0004893,FBgn0261854,FBgn0003165,FBgn0001308,FBgn0003053,FBgn0002121,FBgn0003391,FBgn0001150,FBgn0001320,FBgn0004644,FBg…
GO:0007626	locomotory behavior	biological_process	4.3179e-13	1.0387e-11	99	3612	180	12231	FBgn0002932,FBgn0000535,FBgn0263111,FBgn0260753,FBgn0004102,FBgn0040206,FBgn0262738,FBgn0038870,FBgn0001297,FBgn0260938,FBgn0023423,FBgn0000259,FBgn0002413,FBgn0002921,FBgn0265042,FBgn0029870,FBgn0004666,FBgn0262866,FBgn0003371,FBgn0263391,FBgn0002917,FBgn0015221,FBgn0000667,FBgn0027066,FBgn0029161,FBgn0261268,FBgn0038402,FBgn0041100,FBgn0050446,FBgn0025790,FBgn0000527,FBgn0001624,FBgn0010473,FBg…
GO:0042462	eye photoreceptor cell development	biological_process	4.6242e-13	1.1088e-11	61	3612	93	12231	FBgn0001316,FBgn0014388,FBgn0002932,FBgn0005536,FBgn0003118,FBgn0259685,FBgn0265297,FBgn0004049,FBgn0261984,FBgn0039234,FBgn0004102,FBgn0033179,FBgn0029818,FBgn0266450,FBgn0015754,FBgn0023489,FBgn0027356,FBgn0003310,FBgn0011661,FBgn0034070,FBgn0028500,FBgn0040294,FBgn0265998,FBgn0015797,FBgn0001108,FBgn0005630,FBgn0000253,FBgn0266671,FBgn0261397,FBgn0261014,FBgn0267435,FBgn0000320,FBgn0086677,FBg…
GO:0007015	actin filament organization	biological_process	4.6319e-13	1.1088e-11	79	3612	133	12231	FBgn0036742,FBgn0035533,FBgn0003319,FBgn0000578,FBgn0261836,FBgn0038747,FBgn0029157,FBgn0031781,FBgn0003475,FBgn0001105,FBgn0039532,FBgn0001233,FBgn0259678,FBgn0002577,FBgn0026181,FBgn0033692,FBgn0011742,FBgn0086346,FBgn0001085,FBgn0263929,FBgn0010303,FBgn0000723,FBgn0032409,FBgn0000547,FBgn0044826,FBgn0011202,FBgn0259243,FBgn0032006,FBgn0004367,FBgn0001250,FBgn0262743,FBgn0014141,FBgn0250823,FBg…
GO:0007265	Ras protein signal transduction	biological_process	5.1831e-13	1.2359e-11	98	3612	178	12231	FBgn0032694,FBgn0262866,FBgn0030505,FBgn0000384,FBgn0015797,FBgn0086901,FBgn0023172,FBgn0031118,FBgn0023023,FBgn0028500,FBgn0031882,FBgn0085447,FBgn0004638,FBgn0030391,FBgn0035437,FBgn0002567,FBgn0004907,FBgn0036257,FBgn0264895,FBgn0032633,FBgn0051158,FBgn0034240,FBgn0043070,FBgn0003206,FBgn0053519,FBgn0264598,FBgn0264707,FBgn0044323,FBgn0265082,FBgn0010341,FBgn0024277,FBgn0035802,FBgn0001965,FBg…
GO:0050807	regulation of synapse organization	biological_process	5.1879e-13	1.2359e-11	66	3612	104	12231	FBgn0000017,FBgn0263111,FBgn0259108,FBgn0029840,FBgn0036257,FBgn0035060,FBgn0039213,FBgn0032956,FBgn0011817,FBgn0003371,FBgn0034265,FBgn0024234,FBgn0001122,FBgn0038063,FBgn0264959,FBgn0000635,FBgn0034646,FBgn0011655,FBgn0025790,FBgn0001624,FBgn0028734,FBgn0010415,FBgn0262733,FBgn0010341,FBgn0024277,FBgn0013759,FBgn0261041,FBgn0250788,FBgn0050021,FBgn0034720,FBgn0259174,FBgn0020440,FBgn0011648,FBg…
GO:0010631	epithelial cell migration	biological_process	7.9112e-13	1.8755e-11	88	3612	155	12231	FBgn0032812,FBgn0262740,FBgn0260934,FBgn0041096,FBgn0036059,FBgn0003964,FBgn0031304,FBgn0003731,FBgn0267390,FBgn0011225,FBgn0243511,FBgn0003079,FBgn0020251,FBgn0265434,FBgn0053558,FBgn0001180,FBgn0010415,FBgn0003870,FBgn0001301,FBgn0000546,FBgn0000229,FBgn0013759,FBgn0005638,FBgn0000499,FBgn0003205,FBgn0038341,FBgn0020620,FBgn0039411,FBgn0020224,FBgn0027363,FBgn0024811,FBgn0003392,FBgn0004838,FBg…
GO:0090132	epithelium migration	biological_process	7.9112e-13	1.8755e-11	88	3612	155	12231	FBgn0032812,FBgn0262740,FBgn0260934,FBgn0041096,FBgn0036059,FBgn0243511,FBgn0267390,FBgn0011225,FBgn0003079,FBgn0031304,FBgn0003731,FBgn0003964,FBgn0020251,FBgn0265434,FBgn0001180,FBgn0053558,FBgn0010415,FBgn0001301,FBgn0000546,FBgn0003870,FBgn0000229,FBgn0013759,FBgn0005638,FBgn0003205,FBgn0000499,FBgn0039411,FBgn0038341,FBgn0020620,FBgn0027363,FBgn0020224,FBgn0024811,FBgn0003392,FBgn0004838,FBg…
GO:0045927	positive regulation of growth	biological_process	8.1719e-13	1.9326e-11	54	3612	79	12231	FBgn0039924,FBgn0037874,FBgn0010415,FBgn0003205,FBgn0013984,FBgn0024179,FBgn0259168,FBgn0010379,FBgn0266557,FBgn0015218,FBgn0011300,FBgn0041191,FBgn0039214,FBgn0024277,FBgn0264785,FBgn0038063,FBgn0030530,FBgn0037884,FBgn0020386,FBgn0261786,FBgn0261788,FBgn0267698,FBgn0003716,FBgn0261524,FBgn0010315,FBgn0263933,FBgn0020622,FBgn0001624,FBgn0036934,FBgn0011655,FBgn0024248,FBgn0002413,FBgn0266756,FBg…
GO:1990234	transferase complex	cellular_component	9.0086e-13	2.1253e-11	158	3612	332	12231	FBgn0003687,FBgn0035959,FBgn0024909,FBgn0052133,FBgn0000405,FBgn0025455,FBgn0010356,FBgn0027490,FBgn0264848,FBgn0004924,FBgn0038385,FBgn0015509,FBgn0031857,FBgn0031876,FBgn0026373,FBgn0040066,FBgn0035644,FBgn0037760,FBgn0050390,FBgn0031657,FBgn0040038,FBgn0003330,FBgn0003277,FBgn0032956,FBgn0023423,FBgn0037770,FBgn0028926,FBgn0010280,FBgn0260935,FBgn0034277,FBgn0243511,FBgn0030809,FBgn0261268,FBg…
GO:0051241	negative regulation of multicellular organismal process	biological_process	9.7317e-13	2.2904e-11	84	3612	146	12231	FBgn0263120,FBgn0030600,FBgn0010379,FBgn0053193,FBgn0013984,FBgn0000547,FBgn0031005,FBgn0041184,FBgn0014141,FBgn0010113,FBgn0020493,FBgn0012051,FBgn0260635,FBgn0001150,FBgn0259483,FBgn0002121,FBgn0015371,FBgn0015589,FBgn0267002,FBgn0022764,FBgn0024273,FBgn0003716,FBgn0010300,FBgn0002526,FBgn0266053,FBgn0000578,FBgn0265998,FBgn0035533,FBgn0015269,FBgn0031030,FBgn0266450,FBgn0004889,FBgn0020440,FBg…
GO:0043169	cation binding	molecular_function	1.1397e-12	2.6759e-11	524	3612	1393	12231	FBgn0010575,FBgn0004649,FBgn0000568,FBgn0031990,FBgn0035187,FBgn0025381,FBgn0031282,FBgn0264089,FBgn0000709,FBgn0259685,FBgn0039169,FBgn0000099,FBgn0050372,FBgn0086758,FBgn0030878,FBgn0052473,FBgn0051721,FBgn0030013,FBgn0003388,FBgn0000504,FBgn0039875,FBgn0004395,FBgn0038247,FBgn0036910,FBgn0039140,FBgn0034488,FBgn0000139,FBgn0259935,FBgn0038769,FBgn0032382,FBgn0010300,FBgn0036565,FBgn0034975,FBg…
GO:0007155	cell adhesion	biological_process	1.251e-12	2.9301e-11	117	3612	227	12231	FBgn0010435,FBgn0035101,FBgn0017590,FBgn0001075,FBgn0036844,FBgn0000711,FBgn0260660,FBgn0262509,FBgn0025879,FBgn0025697,FBgn0024189,FBgn0036101,FBgn0001257,FBgn0029167,FBgn0020510,FBgn0010215,FBgn0028573,FBgn0261563,FBgn0031850,FBgn0027558,FBgn0040309,FBgn0040294,FBgn0266084,FBgn0260799,FBgn0039709,FBgn0041781,FBgn0004177,FBgn0053531,FBgn0260934,FBgn0267435,FBgn0264959,FBgn0013997,FBgn0000635,FBg…
GO:0048813	dendrite morphogenesis	biological_process	1.5345e-12	3.5856e-11	110	3612	210	12231	FBgn0016047,FBgn0011715,FBgn0264089,FBgn0262519,FBgn0035713,FBgn0011259,FBgn0031006,FBgn0025800,FBgn0002441,FBgn0266369,FBgn0020887,FBgn0028387,FBgn0015754,FBgn0004198,FBgn0040372,FBgn0004880,FBgn0027620,FBgn0023169,FBgn0032248,FBgn0003744,FBgn0020306,FBgn0015279,FBgn0266711,FBgn0259938,FBgn0086758,FBgn0000581,FBgn0005630,FBgn0020388,FBgn0000578,FBgn0263864,FBgn0040283,FBgn0263979,FBgn0267002,FBg…
GO:0044451	nucleoplasm part	cellular_component	1.9073e-12	4.446e-11	143	3612	295	12231	FBgn0036374,FBgn0031377,FBgn0039867,FBgn0261617,FBgn0033897,FBgn0034537,FBgn0038760,FBgn0013717,FBgn0263979,FBgn0022764,FBgn0036761,FBgn0004237,FBgn0003559,FBgn0035872,FBgn0263396,FBgn0000629,FBgn0040075,FBgn0261383,FBgn0262527,FBgn0020887,FBgn0039218,FBgn0038168,FBgn0040020,FBgn0039904,FBgn0262519,FBgn0037248,FBgn0026402,FBgn0085451,FBgn0020306,FBgn0266711,FBgn0003862,FBgn0053554,FBgn0011571,FBg…
GO:0005875	microtubule associated complex	cellular_component	1.9465e-12	4.5266e-11	172	3612	372	12231	FBgn0266599,FBgn0040228,FBgn0030608,FBgn0033206,FBgn0037607,FBgn0013726,FBgn0004381,FBgn0040208,FBgn0011217,FBgn0266557,FBgn0037756,FBgn0262743,FBgn0035581,FBgn0001308,FBgn0019968,FBgn0261955,FBgn0267002,FBgn0035256,FBgn0261549,FBgn0031769,FBgn0039302,FBgn0011692,FBgn0029093,FBgn0004106,FBgn0002924,FBgn0027291,FBgn0030268,FBgn0261119,FBgn0033902,FBgn0001108,FBgn0037891,FBgn0036735,FBgn0001105,FBg…
GO:0012501	programmed cell death	biological_process	2.0667e-12	4.7947e-11	141	3612	290	12231	FBgn0004170,FBgn0033716,FBgn0040491,FBgn0035049,FBgn0014006,FBgn0261793,FBgn0004435,FBgn0260940,FBgn0260746,FBgn0001324,FBgn0261722,FBgn0045035,FBgn0003984,FBgn0031030,FBgn0031851,FBgn0033902,FBgn0000273,FBgn0038233,FBgn0038325,FBgn0265998,FBgn0261854,FBgn0051216,FBgn0260749,FBgn0011785,FBgn0032929,FBgn0013469,FBgn0029093,FBgn0039140,FBgn0013726,FBgn0029891,FBgn0010379,FBgn0033483,FBgn0010113,FBg…
GO:0042051	compound eye photoreceptor development	biological_process	2.3101e-12	5.3467e-11	59	3612	91	12231	FBgn0266671,FBgn0000253,FBgn0261397,FBgn0001108,FBgn0015797,FBgn0005630,FBgn0265998,FBgn0040294,FBgn0034070,FBgn0028500,FBgn0011661,FBgn0003310,FBgn0027356,FBgn0023489,FBgn0266450,FBgn0015754,FBgn0029818,FBgn0033179,FBgn0004102,FBgn0039234,FBgn0261984,FBgn0265297,FBgn0003118,FBgn0259685,FBgn0005536,FBgn0014388,FBgn0001316,FBgn0002932,FBgn0016081,FBgn0046704,FBgn0004618,FBgn0002576,FBgn0003366,FBg…
GO:0009948	anterior/posterior axis specification	biological_process	2.7212e-12	6.2832e-11	81	3612	141	12231	FBgn0063485,FBgn0000273,FBgn0001325,FBgn0000183,FBgn0016794,FBgn0003475,FBgn0032340,FBgn0001233,FBgn0267790,FBgn0021818,FBgn0014388,FBgn0262582,FBgn0003118,FBgn0260940,FBgn0003430,FBgn0000181,FBgn0004875,FBgn0003867,FBgn0038167,FBgn0000319,FBgn0034072,FBgn0263396,FBgn0003165,FBgn0261854,FBgn0001308,FBgn0000251,FBgn0003520,FBgn0004893,FBgn0003391,FBgn0001150,FBgn0004510,FBgn0001320,FBgn0004644,FBg…
GO:0001932	regulation of protein phosphorylation	biological_process	2.8437e-12	6.5506e-11	96	3612	177	12231	FBgn0036844,FBgn0000711,FBgn0024811,FBgn0029840,FBgn0020224,FBgn0004907,FBgn0262699,FBgn0037363,FBgn0001297,FBgn0015399,FBgn0004638,FBgn0264848,FBgn0031885,FBgn0000405,FBgn0040206,FBgn0052179,FBgn0025455,FBgn0035437,FBgn0020510,FBgn0031450,FBgn0003371,FBgn0021796,FBgn0015402,FBgn0083992,FBgn0039338,FBgn0086677,FBgn0041100,FBgn0037816,FBgn0001332,FBgn0038504,FBgn0261524,FBgn0037255,FBgn0003079,FBg…
GO:0007611	learning or memory	biological_process	4.2802e-12	9.8132e-11	84	3612	149	12231	FBgn0265597,FBgn0004009,FBgn0000635,FBgn0013334,FBgn0003396,FBgn0036697,FBgn0003731,FBgn0035770,FBgn0028734,FBgn0000546,FBgn0003513,FBgn0029095,FBgn0000721,FBgn0019948,FBgn0262733,FBgn0000119,FBgn0266572,FBgn0013759,FBgn0039747,FBgn0003392,FBgn0000535,FBgn0030412,FBgn0017590,FBgn0024944,FBgn0000108,FBgn0259108,FBgn0002932,FBgn0266580,FBgn0002567,FBgn0004907,FBgn0003861,FBgn0052179,FBgn0004648,FBg…
GO:0050890	cognition	biological_process	4.2802e-12	9.8132e-11	84	3612	149	12231	FBgn0038934,FBgn0037705,FBgn0000273,FBgn0262739,FBgn0015269,FBgn0261934,FBgn0003984,FBgn0040372,FBgn0004419,FBgn0264307,FBgn0034046,FBgn0250753,FBgn0004837,FBgn0266098,FBgn0020238,FBgn0014141,FBgn0037913,FBgn0041184,FBgn0266557,FBgn0061469,FBgn0045823,FBgn0259246,FBgn0259243,FBgn0259168,FBgn0050418,FBgn0001123,FBgn0053513,FBgn0003321,FBgn0024248,FBgn0041111,FBgn0043903,FBgn0264607,FBgn0040505,FBg…
GO:1901987	regulation of cell cycle phase transition	biological_process	4.4481e-12	1.0151e-10	81	3612	142	12231	FBgn0033897,FBgn0027338,FBgn0036239,FBgn0010316,FBgn0003884,FBgn0004106,FBgn0029504,FBgn0011785,FBgn0000404,FBgn0017550,FBgn0040075,FBgn0031549,FBgn0037327,FBgn0086359,FBgn0015799,FBgn0039710,FBgn0004367,FBgn0039858,FBgn0003732,FBgn0052707,FBgn0267351,FBgn0026143,FBgn0004837,FBgn0002878,FBgn0020238,FBgn0262527,FBgn0004419,FBgn0011648,FBgn0035194,FBgn0004855,FBgn0013756,FBgn0045035,FBgn0040273,FBg…
GO:1901990	regulation of mitotic cell cycle phase transition	biological_process	4.4481e-12	1.0151e-10	81	3612	142	12231	FBgn0033897,FBgn0027338,FBgn0036239,FBgn0010316,FBgn0004106,FBgn0003884,FBgn0011785,FBgn0029504,FBgn0000404,FBgn0017550,FBgn0040075,FBgn0031549,FBgn0086359,FBgn0037327,FBgn0004367,FBgn0039710,FBgn0015799,FBgn0003732,FBgn0039858,FBgn0004837,FBgn0267351,FBgn0026143,FBgn0052707,FBgn0002878,FBgn0020238,FBgn0262527,FBgn0004419,FBgn0011648,FBgn0004855,FBgn0013756,FBgn0035194,FBgn0040273,FBgn0045035,FBg…
GO:0040029	regulation of gene expression, epigenetic	biological_process	4.4811e-12	1.0202e-10	81	3612	142	12231	FBgn0025825,FBgn0024183,FBgn0000212,FBgn0260936,FBgn0003330,FBgn0037760,FBgn0034921,FBgn0000283,FBgn0033686,FBgn0030891,FBgn0026722,FBgn0003042,FBgn0263102,FBgn0003483,FBgn0039227,FBgn0036915,FBgn0022238,FBgn0028707,FBgn0010109,FBgn0023216,FBgn0033062,FBgn0002774,FBgn0027378,FBgn0026160,FBgn0026573,FBgn0020261,FBgn0037376,FBgn0014340,FBgn0022942,FBgn0010415,FBgn0010313,FBgn0087035,FBgn0267390,FBg…
GO:0006397	mRNA processing	biological_process	4.799e-12	1.0901e-10	135	3612	277	12231	FBgn0086444,FBgn0035235,FBgn0037255,FBgn0036641,FBgn0034879,FBgn0038927,FBgn0261872,FBgn0033400,FBgn0039488,FBgn0035987,FBgn0031493,FBgn0029094,FBgn0024998,FBgn0263198,FBgn0262526,FBgn0031631,FBgn0027617,FBgn0011640,FBgn0012058,FBgn0033160,FBgn0029133,FBgn0030915,FBgn0001179,FBgn0000615,FBgn0000662,FBgn0004856,FBgn0030365,FBgn0031601,FBgn0038826,FBgn0261068,FBgn0038269,FBgn0028577,FBgn0036734,FBg…
GO:0060341	regulation of cellular localization	biological_process	5.3441e-12	1.2093e-10	80	3612	140	12231	FBgn0265174,FBgn0030341,FBgn0016975,FBgn0004644,FBgn0011692,FBgn0003520,FBgn0027338,FBgn0005411,FBgn0010300,FBgn0001308,FBgn0259824,FBgn0250823,FBgn0267002,FBgn0022213,FBgn0262743,FBgn0045073,FBgn0010379,FBgn0262125,FBgn0038816,FBgn0040228,FBgn0003892,FBgn0000250,FBgn0004875,FBgn0000181,FBgn0015754,FBgn0264493,FBgn0262519,FBgn0010660,FBgn0259685,FBgn0002044,FBgn0052654,FBgn0015622,FBgn0000273,FBg…
GO:0046872	metal ion binding	molecular_function	5.349e-12	1.2093e-10	513	3612	1371	12231	FBgn0262467,FBgn0003137,FBgn0036262,FBgn0265595,FBgn0031573,FBgn0041096,FBgn0017457,FBgn0035983,FBgn0032116,FBgn0028647,FBgn0039347,FBgn0031893,FBgn0030809,FBgn0002985,FBgn0037655,FBgn0003964,FBgn0051092,FBgn0029822,FBgn0035233,FBgn0052103,FBgn0031450,FBgn0032031,FBgn0035779,FBgn0034314,FBgn0013303,FBgn0051109,FBgn0003416,FBgn0031857,FBgn0039709,FBgn0037760,FBgn0003330,FBgn0033917,FBgn0000541,FBg…
GO:0032270	positive regulation of cellular protein metabolic process	biological_process	5.6496e-12	1.2744e-10	90	3612	164	12231	FBgn0040011,FBgn0264493,FBgn0011573,FBgn0262559,FBgn0028426,FBgn0032388,FBgn0020238,FBgn0021818,FBgn0039566,FBgn0014006,FBgn0015279,FBgn0010314,FBgn0024329,FBgn0259791,FBgn0031633,FBgn0033902,FBgn0261119,FBgn0000351,FBgn0259483,FBgn0263667,FBgn0040505,FBgn0036934,FBgn0003165,FBgn0014135,FBgn0086657,FBgn0026323,FBgn0263864,FBgn0003520,FBgn0031883,FBgn0030018,FBgn0037093,FBgn0265089,FBgn0016081,FBg…
GO:0016567	protein ubiquitination	biological_process	5.8419e-12	1.3147e-10	101	3612	191	12231	FBgn0015509,FBgn0032208,FBgn0028978,FBgn0020224,FBgn0034546,FBgn0002932,FBgn0036897,FBgn0058045,FBgn0033260,FBgn0266918,FBgn0025638,FBgn0031450,FBgn0003943,FBgn0031107,FBgn0052850,FBgn0035233,FBgn0034314,FBgn0023423,FBgn0031773,FBgn0031857,FBgn0260866,FBgn0037781,FBgn0036516,FBgn0035232,FBgn0026326,FBgn0040294,FBgn0037653,FBgn0003330,FBgn0040038,FBgn0041174,FBgn0036660,FBgn0041100,FBgn0035983,FBg…
GO:0051640	organelle localization	biological_process	5.8856e-12	1.3215e-10	111	3612	216	12231	FBgn0002121,FBgn0016975,FBgn0039140,FBgn0261279,FBgn0261618,FBgn0031106,FBgn0004179,FBgn0002525,FBgn0010300,FBgn0267002,FBgn0039900,FBgn0003360,FBgn0261854,FBgn0019968,FBgn0259824,FBgn0001308,FBgn0264855,FBgn0046704,FBgn0262125,FBgn0003732,FBgn0260991,FBgn0263929,FBgn0010909,FBgn0000319,FBgn0036932,FBgn0030608,FBgn0013342,FBgn0038816,FBgn0002441,FBgn0004379,FBgn0015754,FBgn0033845,FBgn0026181,FBg…
GO:0008360	regulation of cell shape	biological_process	6.9686e-12	1.5611e-10	69	3612	115	12231	FBgn0010389,FBgn0039924,FBgn0004921,FBgn0014857,FBgn0003870,FBgn0000499,FBgn0001965,FBgn0066365,FBgn0013759,FBgn0036985,FBgn0010341,FBgn0004009,FBgn0020255,FBgn0003041,FBgn0000635,FBgn0260934,FBgn0261556,FBgn0011739,FBgn0020510,FBgn0002921,FBgn0023172,FBgn0032859,FBgn0004177,FBgn0041781,FBgn0000384,FBgn0000017,FBgn0004638,FBgn0030391,FBgn0025455,FBgn0010909,FBgn0000723,FBgn0002789,FBgn0000547,FBg…
GO:0045930	negative regulation of mitotic cell cycle	biological_process	8.1414e-12	1.8196e-10	68	3612	113	12231	FBgn0036239,FBgn0027338,FBgn0033897,FBgn0011785,FBgn0029504,FBgn0004106,FBgn0003884,FBgn0010316,FBgn0040075,FBgn0000404,FBgn0017550,FBgn0003732,FBgn0039858,FBgn0004367,FBgn0039710,FBgn0015799,FBgn0020238,FBgn0002878,FBgn0011737,FBgn0267351,FBgn0026143,FBgn0011648,FBgn0015754,FBgn0003525,FBgn0004419,FBgn0262527,FBgn0027054,FBgn0020633,FBgn0027375,FBgn0040273,FBgn0045035,FBgn0013756,FBgn0004855,FBg…
GO:0005794	Golgi apparatus	cellular_component	8.35e-12	1.862e-10	97	3612	182	12231	FBgn0031985,FBgn0267378,FBgn0001087,FBgn0033685,FBgn0011232,FBgn0034697,FBgn0035438,FBgn0040890,FBgn0015221,FBgn0025724,FBgn0028538,FBgn0029175,FBgn0035229,FBgn0003268,FBgn0031676,FBgn0027538,FBgn0086674,FBgn0028968,FBgn0038223,FBgn0020655,FBgn0039132,FBgn0029903,FBgn0020251,FBgn0045063,FBgn0067102,FBgn0026616,FBgn0030808,FBgn0265351,FBgn0259170,FBgn0031882,FBgn0031681,FBgn0031530,FBgn0028500,FBg…
GO:0022610	biological adhesion	biological_process	8.7805e-12	1.9535e-10	120	3612	240	12231	FBgn0036101,FBgn0029167,FBgn0001257,FBgn0262509,FBgn0025879,FBgn0025697,FBgn0024189,FBgn0036844,FBgn0000711,FBgn0001075,FBgn0017590,FBgn0260660,FBgn0010435,FBgn0035101,FBgn0266084,FBgn0004177,FBgn0260799,FBgn0041781,FBgn0039709,FBgn0031850,FBgn0040309,FBgn0040294,FBgn0027558,FBgn0020510,FBgn0028573,FBgn0261563,FBgn0010215,FBgn0261556,FBgn0033757,FBgn0010434,FBgn0001624,FBgn0003731,FBgn0262742,FBg…
GO:0007391	dorsal closure	biological_process	9.6421e-12	2.1403e-10	63	3612	102	12231	FBgn0263705,FBgn0031882,FBgn0028484,FBgn0086901,FBgn0000578,FBgn0040294,FBgn0024234,FBgn0039532,FBgn0003312,FBgn0004049,FBgn0259212,FBgn0000299,FBgn0000017,FBgn0005536,FBgn0259685,FBgn0011648,FBgn0001297,FBgn0026181,FBgn0020392,FBgn0000229,FBgn0004921,FBgn0038167,FBgn0003169,FBgn0015513,FBgn0003963,FBgn0267488,FBgn0020621,FBgn0010909,FBgn0010303,FBgn0013984,FBgn0003205,FBgn0000547,FBgn0000499,FBg…
GO:0051656	establishment of organelle localization	biological_process	1.0632e-11	2.3548e-10	100	3612	190	12231	FBgn0002121,FBgn0016975,FBgn0039140,FBgn0261279,FBgn0031106,FBgn0002525,FBgn0004179,FBgn0010300,FBgn0267002,FBgn0003360,FBgn0039900,FBgn0259824,FBgn0261854,FBgn0019968,FBgn0001308,FBgn0264855,FBgn0262125,FBgn0046704,FBgn0003732,FBgn0260991,FBgn0010909,FBgn0000319,FBgn0013342,FBgn0038816,FBgn0002441,FBgn0004379,FBgn0015754,FBgn0026181,FBgn0026479,FBgn0000147,FBgn0261041,FBgn0259212,FBgn0030089,FBg…
GO:0003676	nucleic acid binding	molecular_function	1.0668e-11	2.3573e-10	580	3612	1582	12231	FBgn0043884,FBgn0013263,FBgn0003261,FBgn0032515,FBgn0019936,FBgn0020633,FBgn0036974,FBgn0000182,FBgn0261552,FBgn0053870,FBgn0037717,FBgn0050122,FBgn0263510,FBgn0261238,FBgn0039218,FBgn0261548,FBgn0033081,FBgn0039566,FBgn0262582,FBgn0262519,FBgn0036018,FBgn0263396,FBgn0259937,FBgn0003732,FBgn0003339,FBgn0011766,FBgn0050443,FBgn0051719,FBgn0265487,FBgn0014343,FBgn0023171,FBgn0263108,FBgn0003742,FBg…
GO:0032403	protein complex binding	molecular_function	1.0707e-11	2.3606e-10	89	3612	163	12231	FBgn0031955,FBgn0031057,FBgn0261387,FBgn0003475,FBgn0030268,FBgn0261385,FBgn0002924,FBgn0040232,FBgn0004379,FBgn0020887,FBgn0033845,FBgn0263197,FBgn0262519,FBgn0003545,FBgn0004378,FBgn0004435,FBgn0250788,FBgn0034957,FBgn0034282,FBgn0036372,FBgn0259099,FBgn0004381,FBgn0260991,FBgn0015772,FBgn0040208,FBgn0013726,FBgn0001202,FBgn0087002,FBgn0001123,FBgn0266521,FBgn0015589,FBgn0004397,FBgn0024248,FBg…
GO:0009719	response to endogenous stimulus	biological_process	1.2857e-11	2.8282e-10	99	3612	188	12231	FBgn0033744,FBgn0000395,FBgn0031016,FBgn0001123,FBgn0012051,FBgn0036932,FBgn0001222,FBgn0004367,FBgn0020493,FBgn0032006,FBgn0030310,FBgn0000473,FBgn0013984,FBgn0263120,FBgn0010379,FBgn0030600,FBgn0003716,FBgn0014135,FBgn0035849,FBgn0013269,FBgn0020299,FBgn0020622,FBgn0002121,FBgn0022382,FBgn0033438,FBgn0024248,FBgn0265598,FBgn0263593,FBgn0004644,FBgn0263930,FBgn0031030,FBgn0023076,FBgn0045035,FBg…
GO:0007417	central nervous system development	biological_process	1.3021e-11	2.8579e-10	118	3612	236	12231	FBgn0003254,FBgn0029123,FBgn0000439,FBgn0015589,FBgn0003388,FBgn0045064,FBgn0004644,FBgn0011771,FBgn0000504,FBgn0250876,FBgn0003391,FBgn0010300,FBgn0039668,FBgn0002525,FBgn0004179,FBgn0013765,FBgn0040283,FBgn0263864,FBgn0086359,FBgn0031500,FBgn0000449,FBgn0032006,FBgn0262732,FBgn0259168,FBgn0032409,FBgn0003499,FBgn0000547,FBgn0015513,FBgn0039286,FBgn0001085,FBgn0032059,FBgn0012051,FBgn0025743,FBg…
GO:0016482	cytoplasmic transport	biological_process	1.3453e-11	2.9461e-10	133	3612	275	12231	FBgn0261064,FBgn0020255,FBgn0028538,FBgn0086357,FBgn0000611,FBgn0033380,FBgn0086358,FBgn0264922,FBgn0011640,FBgn0038722,FBgn0263198,FBgn0000352,FBgn0027360,FBgn0030412,FBgn0010747,FBgn0003517,FBgn0033260,FBgn0029818,FBgn0033316,FBgn0033379,FBgn0002413,FBgn0030136,FBgn0020278,FBgn0267727,FBgn0259152,FBgn0036640,FBgn0031495,FBgn0000253,FBgn0041174,FBgn0262866,FBgn0001308,FBgn0015298,FBgn0027338,FBg…
GO:0008380	RNA splicing	biological_process	1.4189e-11	3.1003e-10	121	3612	244	12231	FBgn0029094,FBgn0017457,FBgn0000114,FBgn0031493,FBgn0033400,FBgn0261872,FBgn0039488,FBgn0036386,FBgn0036641,FBgn0038927,FBgn0011305,FBgn0086444,FBgn0035235,FBgn0019990,FBgn0014870,FBgn0263603,FBgn0033160,FBgn0029133,FBgn0022942,FBgn0030915,FBgn0036207,FBgn0003638,FBgn0012058,FBgn0011640,FBgn0027617,FBgn0037466,FBgn0263198,FBgn0039920,FBgn0262735,FBgn0031631,FBgn0023216,FBgn0033062,FBgn0004227,FBg…
GO:0010941	regulation of cell death	biological_process	1.5299e-11	3.3354e-10	96	3612	181	12231	FBgn0000439,FBgn0015589,FBgn0002121,FBgn0011785,FBgn0041188,FBgn0032929,FBgn0013469,FBgn0260749,FBgn0267698,FBgn0051216,FBgn0086657,FBgn0263864,FBgn0011766,FBgn0032006,FBgn0015799,FBgn0053193,FBgn0262081,FBgn0010379,FBgn0013726,FBgn0040075,FBgn0029891,FBgn0003892,FBgn0260635,FBgn0262579,FBgn0038167,FBgn0031464,FBgn0085397,FBgn0262559,FBgn0001324,FBgn0264493,FBgn0003118,FBgn0260940,FBgn0004435,FBg…
GO:0032446	protein modification by small protein conjugation	biological_process	1.5704e-11	3.416e-10	104	3612	201	12231	FBgn0037659,FBgn0061469,FBgn0027052,FBgn0030674,FBgn0027512,FBgn0030600,FBgn0011217,FBgn0029891,FBgn0033544,FBgn0023097,FBgn0260635,FBgn0052350,FBgn0032467,FBgn0029152,FBgn0026206,FBgn0051716,FBgn0000351,FBgn0003884,FBgn0030863,FBgn0004644,FBgn0039875,FBgn0023528,FBgn0035483,FBgn0261112,FBgn0002431,FBgn0039668,FBgn0003557,FBgn0264492,FBgn0011241,FBgn0010382,FBgn0037705,FBgn0013756,FBgn0038686,FBg…
GO:0008289	lipid binding	molecular_function	1.986e-11	4.3104e-10	88	3612	162	12231	FBgn0035028,FBgn0002932,FBgn0051158,FBgn0030230,FBgn0039800,FBgn0033244,FBgn0040323,FBgn0023172,FBgn0032785,FBgn0032513,FBgn0011661,FBgn0002466,FBgn0000083,FBgn0028400,FBgn0086901,FBgn0034265,FBgn0027574,FBgn0032136,FBgn0003041,FBgn0029976,FBgn0015402,FBgn0260499,FBgn0033075,FBgn0261086,FBgn0037648,FBgn0003964,FBgn0004242,FBgn0038065,FBgn0036309,FBgn0053558,FBgn0031538,FBgn0267378,FBgn0024188,FBg…
GO:1902533	positive regulation of intracellular signal transduction	biological_process	2.1219e-11	4.5953e-10	75	3612	131	12231	FBgn0040505,FBgn0011785,FBgn0259483,FBgn0036934,FBgn0261988,FBgn0020660,FBgn0026323,FBgn0014135,FBgn0037093,FBgn0031883,FBgn0030018,FBgn0259168,FBgn0041191,FBgn0040022,FBgn0032006,FBgn0263782,FBgn0036932,FBgn0025743,FBgn0010909,FBgn0010303,FBgn0035986,FBgn0086346,FBgn0264493,FBgn0040011,FBgn0032796,FBgn0011573,FBgn0262516,FBgn0020238,FBgn0021818,FBgn0266848,FBgn0032388,FBgn0011836,FBgn0039566,FBg…
GO:0003779	actin binding	molecular_function	2.1472e-11	4.6397e-10	72	3612	124	12231	FBgn0004397,FBgn0004117,FBgn0010246,FBgn0003447,FBgn0024273,FBgn0040230,FBgn0004028,FBgn0038774,FBgn0014141,FBgn0002789,FBgn0267795,FBgn0011202,FBgn0082582,FBgn0013726,FBgn0085408,FBgn0024238,FBgn0011742,FBgn0034180,FBgn0000709,FBgn0250788,FBgn0259212,FBgn0036372,FBgn0000578,FBgn0261836,FBgn0029157,FBgn0031781,FBgn0003475,FBgn0040299,FBgn0052528,FBgn0261385,FBgn0063485,FBgn0085446,FBgn0011225,FBg…
GO:0009057	macromolecule catabolic process	biological_process	2.1783e-11	4.6965e-10	165	3612	362	12231	FBgn0027054,FBgn0028685,FBgn0086134,FBgn0022702,FBgn0013756,FBgn0262739,FBgn0038515,FBgn0010382,FBgn0266711,FBgn0266053,FBgn0028406,FBgn0023511,FBgn0015283,FBgn0011327,FBgn0259174,FBgn0267351,FBgn0052707,FBgn0017418,FBgn0260635,FBgn0031549,FBgn0086346,FBgn0017550,FBgn0039632,FBgn0052085,FBgn0263396,FBgn0037659,FBgn0030310,FBgn0030674,FBgn0026015,FBgn0003165,FBgn0013717,FBgn0002431,FBgn0039667,FBg…
GO:0045202	synapse	cellular_component	2.3e-11	4.9481e-10	104	3612	202	12231	FBgn0050021,FBgn0000024,FBgn0034602,FBgn0261041,FBgn0250788,FBgn0030089,FBgn0015793,FBgn0032901,FBgn0020440,FBgn0264307,FBgn0027505,FBgn0266347,FBgn0033339,FBgn0027356,FBgn0036141,FBgn0261722,FBgn0035533,FBgn0032151,FBgn0051118,FBgn0039212,FBgn0053094,FBgn0002526,FBgn0000482,FBgn0000578,FBgn0266758,FBgn0038747,FBgn0267698,FBgn0261788,FBgn0024273,FBgn0004179,FBgn0026378,FBgn0039900,FBgn0025382,FBg…
GO:0001071	nucleic acid binding transcription factor activity	molecular_function	2.4413e-11	5.2248e-10	194	3612	442	12231	FBgn0041156,FBgn0024371,FBgn0000606,FBgn0030505,FBgn0004666,FBgn0004914,FBgn0025360,FBgn0020307,FBgn0005636,FBgn0261239,FBgn0033015,FBgn0039411,FBgn0027503,FBgn0036124,FBgn0261434,FBgn0003334,FBgn0052343,FBgn0004870,FBgn0051481,FBgn0022740,FBgn0001297,FBgn0266441,FBgn0029861,FBgn0001138,FBgn0000137,FBgn0000546,FBgn0003963,FBgn0003870,FBgn0011763,FBgn0000413,FBgn0261565,FBgn0035518,FBgn0264954,FBg…
GO:0003700	transcription factor activity, sequence-specific DNA binding	molecular_function	2.4413e-11	5.2248e-10	194	3612	442	12231	FBgn0264954,FBgn0035518,FBgn0039683,FBgn0028550,FBgn0028789,FBgn0010109,FBgn0022238,FBgn0004618,FBgn0002576,FBgn0000137,FBgn0003870,FBgn0000546,FBgn0003963,FBgn0011763,FBgn0000413,FBgn0261565,FBgn0010417,FBgn0086358,FBgn0038197,FBgn0004606,FBgn0003396,FBgn0261953,FBgn0004859,FBgn0000611,FBgn0003720,FBgn0001180,FBgn0032940,FBgn0005612,FBgn0265193,FBgn0029711,FBgn0002521,FBgn0000606,FBgn0004666,FBg…
GO:0007268	synaptic transmission	biological_process	2.4447e-11	5.2248e-10	120	3612	243	12231	FBgn0035060,FBgn0011708,FBgn0030057,FBgn0031261,FBgn0032640,FBgn0065108,FBgn0263111,FBgn0003392,FBgn0030412,FBgn0043012,FBgn0265297,FBgn0027363,FBgn0024833,FBgn0030230,FBgn0028582,FBgn0024814,FBgn0086901,FBgn0015797,FBgn0264087,FBgn0030505,FBgn0263968,FBgn0028400,FBgn0024234,FBgn0266719,FBgn0028500,FBgn0002921,FBgn0031450,FBgn0085447,FBgn0003651,FBgn0026439,FBgn0262483,FBgn0263995,FBgn0034691,FBg…
GO:0044265	cellular macromolecule catabolic process	biological_process	2.7055e-11	5.7696e-10	145	3612	309	12231	FBgn0038385,FBgn0032208,FBgn0015509,FBgn0003483,FBgn0261984,FBgn0052479,FBgn0020224,FBgn0005632,FBgn0032296,FBgn0035959,FBgn0036897,FBgn0264848,FBgn0016070,FBgn0028691,FBgn0039402,FBgn0032956,FBgn0011661,FBgn0023423,FBgn0028476,FBgn0003371,FBgn0037760,FBgn0260936,FBgn0026326,FBgn0040294,FBgn0004436,FBgn0263968,FBgn0003268,FBgn0261268,FBgn0003575,FBgn0037236,FBgn0015282,FBgn0260794,FBgn0038438,FBg…
GO:0051056	regulation of small GTPase mediated signal transduction	biological_process	3.032e-11	6.4517e-10	70	3612	120	12231	FBgn0014388,FBgn0039566,FBgn0032388,FBgn0021818,FBgn0020238,FBgn0011573,FBgn0032796,FBgn0040011,FBgn0025836,FBgn0015269,FBgn0261119,FBgn0259228,FBgn0035574,FBgn0026179,FBgn0031633,FBgn0031762,FBgn0016794,FBgn0031883,FBgn0037093,FBgn0264560,FBgn0265778,FBgn0085437,FBgn0259483,FBgn0013469,FBgn0037116,FBgn0261570,FBgn0010909,FBgn0263782,FBgn0085443,FBgn0044823,FBgn0051158,FBgn0034240,FBgn0043070,FBg…
GO:0000377	RNA splicing, via transesterification reactions with bulged adenosine as nucleophile	biological_process	3.2611e-11	6.9092e-10	115	3612	231	12231	FBgn0027617,FBgn0011640,FBgn0003638,FBgn0036207,FBgn0012058,FBgn0029133,FBgn0033160,FBgn0022942,FBgn0030915,FBgn0022959,FBgn0267791,FBgn0027548,FBgn0039229,FBgn0024998,FBgn0004227,FBgn0033210,FBgn0033062,FBgn0263198,FBgn0039920,FBgn0037466,FBgn0031631,FBgn0262735,FBgn0036386,FBgn0261872,FBgn0033400,FBgn0039488,FBgn0031493,FBgn0017457,FBgn0029094,FBgn0000114,FBgn0019990,FBgn0263603,FBgn0014870,FBg…
GO:0000398	mRNA splicing, via spliceosome	biological_process	3.2611e-11	6.9092e-10	115	3612	231	12231	FBgn0050342,FBgn0261068,FBgn0038826,FBgn0036734,FBgn0028577,FBgn0262737,FBgn0040534,FBgn0000662,FBgn0000615,FBgn0035162,FBgn0004838,FBgn0260632,FBgn0001179,FBgn0036915,FBgn0265297,FBgn0263599,FBgn0031601,FBgn0036487,FBgn0030365,FBgn0004856,FBgn0263198,FBgn0039920,FBgn0037466,FBgn0262735,FBgn0031631,FBgn0033062,FBgn0033210,FBgn0004227,FBgn0022959,FBgn0267791,FBgn0024998,FBgn0039229,FBgn0027548,FBg…
GO:0017111	nucleoside-triphosphatase activity	molecular_function	3.5757e-11	7.5592e-10	235	3612	559	12231	FBgn0027836,FBgn0267431,FBgn0010747,FBgn0000352,FBgn0052000,FBgn0020762,FBgn0031540,FBgn0002567,FBgn0013812,FBgn0030391,FBgn0001179,FBgn0029870,FBgn0032882,FBgn0261276,FBgn0262736,FBgn0015546,FBgn0000559,FBgn0086613,FBgn0261397,FBgn0032157,FBgn0033578,FBgn0003996,FBgn0003888,FBgn0020255,FBgn0001122,FBgn0016693,FBgn0037962,FBgn0032243,FBgn0027582,FBgn0015372,FBgn0261014,FBgn0035357,FBgn0053158,FBg…
GO:0042592	homeostatic process	biological_process	3.7001e-11	7.8053e-10	131	3612	273	12231	FBgn0261788,FBgn0004028,FBgn0261549,FBgn0036449,FBgn0014002,FBgn0003360,FBgn0085387,FBgn0039140,FBgn0003053,FBgn0003391,FBgn0010303,FBgn0036299,FBgn0036932,FBgn0262114,FBgn0086687,FBgn0040297,FBgn0053126,FBgn0020391,FBgn0033483,FBgn0004367,FBgn0001250,FBgn0035632,FBgn0259685,FBgn0036579,FBgn0261285,FBgn0263200,FBgn0004049,FBgn0036745,FBgn0263006,FBgn0045035,FBgn0039254,FBgn0086442,FBgn0002938,FBg…
GO:0016462	pyrophosphatase activity	molecular_function	3.9232e-11	8.2582e-10	238	3612	568	12231	FBgn0038916,FBgn0053970,FBgn0002773,FBgn0016687,FBgn0000212,FBgn0000384,FBgn0015391,FBgn0015797,FBgn0032167,FBgn0004380,FBgn0020235,FBgn0011659,FBgn0032883,FBgn0003654,FBgn0004581,FBgn0051121,FBgn0032031,FBgn0002921,FBgn0031882,FBgn0013810,FBgn0039213,FBgn0037549,FBgn0264691,FBgn0039889,FBgn0003149,FBgn0001313,FBgn0263076,FBgn0263599,FBgn0003206,FBgn0026141,FBgn0025815,FBgn0004924,FBgn0003392,FBg…
GO:0000375	RNA splicing, via transesterification reactions	biological_process	4.5829e-11	9.6262e-10	115	3612	232	12231	FBgn0261552,FBgn0037344,FBgn0037220,FBgn0039600,FBgn0261119,FBgn0024191,FBgn0015818,FBgn0011571,FBgn0020306,FBgn0265998,FBgn0000543,FBgn0032248,FBgn0003261,FBgn0025571,FBgn0010774,FBgn0039566,FBgn0265574,FBgn0024285,FBgn0031114,FBgn0004401,FBgn0037882,FBgn0034598,FBgn0032388,FBgn0039558,FBgn0005649,FBgn0261933,FBgn0024542,FBgn0086683,FBgn0050122,FBgn0034564,FBgn0038344,FBgn0260944,FBgn0015331,FBg…
GO:0016020	membrane	cellular_component	5.3026e-11	1.1114e-09	846	3612	2432	12231	FBgn0052103,FBgn0266756,FBgn0029709,FBgn0035233,FBgn0003310,FBgn0020510,FBgn0033052,FBgn0010350,FBgn0039240,FBgn0000008,FBgn0020235,FBgn0039709,FBgn0033679,FBgn0261439,FBgn0260795,FBgn0037315,FBgn0033196,FBgn0259111,FBgn0038412,FBgn0031422,FBgn0004360,FBgn0036740,FBgn0016797,FBgn0264691,FBgn0031261,FBgn0052225,FBgn0262509,FBgn0037092,FBgn0262467,FBgn0036240,FBgn0010389,FBgn0037766,FBgn0046687,FBg…
GO:0051020	GTPase binding	molecular_function	5.8307e-11	1.2194e-09	48	3612	72	12231	FBgn0261064,FBgn0034708,FBgn0026378,FBgn0262740,FBgn0038504,FBgn0035704,FBgn0027335,FBgn0026374,FBgn0031456,FBgn0039302,FBgn0031745,FBgn0265778,FBgn0038816,FBgn0025802,FBgn0053180,FBgn0033984,FBgn0262114,FBgn0267378,FBgn0015278,FBgn0267795,FBgn0044823,FBgn0011202,FBgn0042177,FBgn0039188,FBgn0020497,FBgn0053139,FBgn0022213,FBgn0085443,FBgn0034697,FBgn0266572,FBgn0262743,FBgn0259212,FBgn0027287,FBg…
GO:0044822	poly(A) RNA binding	molecular_function	5.9831e-11	1.2487e-09	101	3612	197	12231	FBgn0005649,FBgn0264001,FBgn0264307,FBgn0260944,FBgn0052423,FBgn0050122,FBgn0086675,FBgn0036621,FBgn0024542,FBgn0024987,FBgn0024285,FBgn0267790,FBgn0087039,FBgn0002044,FBgn0034598,FBgn0260943,FBgn0037248,FBgn0026402,FBgn0035526,FBgn0011206,FBgn0005593,FBgn0010774,FBgn0039730,FBgn0011837,FBgn0003261,FBgn0017430,FBgn0000182,FBgn0037220,FBgn0261552,FBgn0011571,FBgn0015818,FBgn0020660,FBgn0037707,FBg…
GO:0016818	hydrolase activity, acting on acid anhydrides, in phosphorus-containing anhydrides	molecular_function	6.1843e-11	1.2879e-09	240	3612	576	12231	FBgn0035244,FBgn0036104,FBgn0031734,FBgn0003884,FBgn0004387,FBgn0032154,FBgn0039925,FBgn0010621,FBgn0004556,FBgn0010246,FBgn0014189,FBgn0052451,FBgn0036018,FBgn0003887,FBgn0002906,FBgn0003732,FBgn0250786,FBgn0024992,FBgn0015331,FBgn0040075,FBgn0036980,FBgn0028509,FBgn0037632,FBgn0039594,FBgn0030170,FBgn0004419,FBgn0029798,FBgn0015754,FBgn0038344,FBgn0030088,FBgn0015794,FBgn0033734,FBgn0031515,FBg…
GO:0030054	cell junction	cellular_component	6.3177e-11	1.3129e-09	77	3612	138	12231	FBgn0033987,FBgn0015777,FBgn0020440,FBgn0010238,FBgn0259685,FBgn0259745,FBgn0005536,FBgn0021818,FBgn0259212,FBgn0004049,FBgn0026192,FBgn0030870,FBgn0050372,FBgn0266671,FBgn0000578,FBgn0032230,FBgn0063485,FBgn0052528,FBgn0026179,FBgn0265778,FBgn0002121,FBgn0004397,FBgn0037737,FBgn0003391,FBgn0267698,FBgn0001083,FBgn0032731,FBgn0000464,FBgn0261854,FBgn0085387,FBgn0037182,FBgn0011202,FBgn0046704,FBg…
GO:0007517	muscle organ development	biological_process	6.9033e-11	1.4315e-09	79	3612	143	12231	FBgn0003292,FBgn0000629,FBgn0265487,FBgn0000394,FBgn0015513,FBgn0003887,FBgn0262125,FBgn0034072,FBgn0032409,FBgn0003499,FBgn0000547,FBgn0020493,FBgn0001250,FBgn0082598,FBgn0263979,FBgn0036239,FBgn0022764,FBgn0001308,FBgn0004028,FBgn0024273,FBgn0032683,FBgn0000014,FBgn0003716,FBgn0001320,FBgn0040505,FBgn0027620,FBgn0003984,FBgn0259228,FBgn0052528,FBgn0261836,FBgn0000099,FBgn0020388,FBgn0259984,FBg…
GO:0010948	negative regulation of cell cycle process	biological_process	6.9617e-11	1.4406e-09	65	3612	110	12231	FBgn0031885,FBgn0033260,FBgn0002783,FBgn0000064,FBgn0015509,FBgn0000541,FBgn0038578,FBgn0028978,FBgn0026326,FBgn0040066,FBgn0000212,FBgn0024371,FBgn0015546,FBgn0003612,FBgn0003277,FBgn0040347,FBgn0003731,FBgn0002901,FBgn0004009,FBgn0027057,FBgn0003268,FBgn0027053,FBgn0028837,FBgn0085436,FBgn0001965,FBgn0000063,FBgn0038016,FBgn0000137,FBgn0010173,FBgn0037874,FBgn0037121,FBgn0262527,FBgn0004419,FBg…
GO:1901575	organic substance catabolic process	biological_process	7.0718e-11	1.4603e-09	231	3612	551	12231	FBgn0001186,FBgn0261394,FBgn0004914,FBgn0031047,FBgn0016038,FBgn0031773,FBgn0038269,FBgn0034921,FBgn0002413,FBgn0052850,FBgn0023023,FBgn0031107,FBgn0036994,FBgn0016697,FBgn0026722,FBgn0033260,FBgn0262699,FBgn0030057,FBgn0032001,FBgn0019643,FBgn0033352,FBgn0031187,FBgn0033639,FBgn0028978,FBgn0036892,FBgn0033050,FBgn0027053,FBgn0036169,FBgn0028686,FBgn0026238,FBgn0000153,FBgn0035953,FBgn0003965,FBg…
GO:0016817	hydrolase activity, acting on acid anhydrides	molecular_function	9.1467e-11	1.8847e-09	240	3612	578	12231	FBgn0004921,FBgn0039403,FBgn0027602,FBgn0033160,FBgn0086362,FBgn0037726,FBgn0052369,FBgn0031631,FBgn0262526,FBgn0035711,FBgn0002905,FBgn0263598,FBgn0038740,FBgn0000557,FBgn0010341,FBgn0036892,FBgn0027582,FBgn0020255,FBgn0001122,FBgn0016693,FBgn0037962,FBgn0032243,FBgn0261014,FBgn0035357,FBgn0015372,FBgn0039966,FBgn0259214,FBgn0086444,FBgn0053158,FBgn0013811,FBgn0032026,FBgn0260985,FBgn0032882,FBg…
GO:1902494	catalytic complex	cellular_component	1.3987e-10	2.8761e-09	259	3612	635	12231	FBgn0039636,FBgn0000273,FBgn0000581,FBgn0020388,FBgn0030306,FBgn0001105,FBgn0031633,FBgn0015777,FBgn0011836,FBgn0261793,FBgn0030035,FBgn0262117,FBgn0034975,FBgn0001123,FBgn0000404,FBgn0263667,FBgn0020312,FBgn0022382,FBgn0019957,FBgn0033842,FBgn0030877,FBgn0000139,FBgn0039691,FBgn0035256,FBgn0086613,FBgn0004177,FBgn0011289,FBgn0004432,FBgn0003996,FBgn0039003,FBgn0038546,FBgn0262714,FBgn0052850,FBg…
GO:0007308	oocyte construction	biological_process	1.5154e-10	3.1094e-09	71	3612	125	12231	FBgn0263102,FBgn0004838,FBgn0000615,FBgn0004907,FBgn0034451,FBgn0000711,FBgn0003483,FBgn0038826,FBgn0040294,FBgn0015797,FBgn0261397,FBgn0003721,FBgn0016034,FBgn0003495,FBgn0024371,FBgn0000259,FBgn0002926,FBgn0034921,FBgn0011661,FBgn0086371,FBgn0004242,FBgn0003731,FBgn0261524,FBgn0000533,FBgn0261014,FBgn0260934,FBgn0021760,FBgn0261064,FBgn0259139,FBgn0026431,FBgn0041775,FBgn0026238,FBgn0027053,FBg…
GO:0044459	plasma membrane part	cellular_component	1.7166e-10	3.5149e-09	227	3612	544	12231	FBgn0263111,FBgn0001075,FBgn0266429,FBgn0004514,FBgn0020762,FBgn0010435,FBgn0015399,FBgn0034476,FBgn0262738,FBgn0027843,FBgn0014033,FBgn0262736,FBgn0038201,FBgn0024814,FBgn0003996,FBgn0028400,FBgn0050106,FBgn0001122,FBgn0027562,FBgn0267435,FBgn0259927,FBgn0000635,FBgn0025878,FBgn0262593,FBgn0010434,FBgn0038874,FBgn0037322,FBgn0004359,FBgn0030715,FBgn0263289,FBgn0003731,FBgn0032026,FBgn0030941,FBg…
GO:0071495	cellular response to endogenous stimulus	biological_process	1.7388e-10	3.5529e-09	78	3612	142	12231	FBgn0027363,FBgn0038755,FBgn0085450,FBgn0040271,FBgn0015509,FBgn0038984,FBgn0001257,FBgn0023423,FBgn0264562,FBgn0035499,FBgn0031450,FBgn0003651,FBgn0024234,FBgn0034265,FBgn0026317,FBgn0261239,FBgn0031461,FBgn0004914,FBgn0001079,FBgn0020386,FBgn0011655,FBgn0003964,FBgn0086371,FBgn0037015,FBgn0031745,FBgn0039914,FBgn0003720,FBgn0261524,FBgn0264490,FBgn0020251,FBgn0003396,FBgn0038874,FBgn0038197,FBg…
GO:0031267	small GTPase binding	molecular_function	1.747e-10	3.5621e-09	46	3612	69	12231	FBgn0267378,FBgn0015278,FBgn0053180,FBgn0262114,FBgn0033984,FBgn0025802,FBgn0038816,FBgn0266572,FBgn0262743,FBgn0022213,FBgn0020497,FBgn0053139,FBgn0085443,FBgn0034697,FBgn0044823,FBgn0011202,FBgn0042177,FBgn0039188,FBgn0267795,FBgn0038504,FBgn0262740,FBgn0026378,FBgn0034708,FBgn0261064,FBgn0265778,FBgn0031745,FBgn0039302,FBgn0031456,FBgn0026374,FBgn0027335,FBgn0036333,FBgn0024921,FBgn0025641,FBg…
GO:0008361	regulation of cell size	biological_process	2.0327e-10	4.1361e-09	44	3612	65	12231	FBgn0036368,FBgn0011259,FBgn0037491,FBgn0035411,FBgn0261811,FBgn0003525,FBgn0011708,FBgn0264691,FBgn0027497,FBgn0266756,FBgn0025836,FBgn0013733,FBgn0026375,FBgn0002914,FBgn0259984,FBgn0013987,FBgn0041781,FBgn0026317,FBgn0015279,FBgn0021796,FBgn0024329,FBgn0023169,FBgn0020386,FBgn0000464,FBgn0003041,FBgn0038197,FBgn0261524,FBgn0001150,FBgn0040505,FBgn0040238,FBgn0020622,FBgn0019990,FBgn0041111,FBg…
GO:0007169	transmembrane receptor protein tyrosine kinase signaling pathway	biological_process	2.1431e-10	4.3517e-09	86	3612	162	12231	FBgn0041184,FBgn0032006,FBgn0042085,FBgn0010379,FBgn0000547,FBgn0013984,FBgn0020391,FBgn0037574,FBgn0024248,FBgn0033438,FBgn0003053,FBgn0020622,FBgn0001150,FBgn0040505,FBgn0004644,FBgn0020299,FBgn0003165,FBgn0014135,FBgn0023441,FBgn0043884,FBgn0016794,FBgn0015279,FBgn0003984,FBgn0003867,FBgn0011573,FBgn0020440,FBgn0003118,FBgn0085407,FBgn0260940,FBgn0016977,FBgn0014388,FBgn0001233,FBgn0033081,FBg…
GO:0007309	oocyte axis specification	biological_process	2.1602e-10	4.3772e-09	69	3612	121	12231	FBgn0003450,FBgn0259243,FBgn0263396,FBgn0034072,FBgn0000319,FBgn0263929,FBgn0038167,FBgn0002121,FBgn0004510,FBgn0003391,FBgn0003089,FBgn0003520,FBgn0001308,FBgn0261854,FBgn0026192,FBgn0003475,FBgn0000183,FBgn0000273,FBgn0264492,FBgn0063485,FBgn0004875,FBgn0015754,FBgn0000181,FBgn0026181,FBgn0260940,FBgn0020238,FBgn0267790,FBgn0001233,FBgn0032340,FBgn0027053,FBgn0026238,FBgn0262526,FBgn0013343,FBg…
GO:0005543	phospholipid binding	molecular_function	3.0818e-10	6.2319e-09	53	3612	85	12231	FBgn0003041,FBgn0030552,FBgn0029976,FBgn0040475,FBgn0033075,FBgn0039900,FBgn0037884,FBgn0260499,FBgn0037648,FBgn0004242,FBgn0261086,FBgn0053558,FBgn0004387,FBgn0036309,FBgn0038065,FBgn0267378,FBgn0015278,FBgn0086372,FBgn0261983,FBgn0033996,FBgn0264598,FBgn0011202,FBgn0027594,FBgn0010379,FBgn0000499,FBgn0000723,FBgn0037702,FBgn0030230,FBgn0002932,FBgn0051158,FBgn0025381,FBgn0260798,FBgn0036372,FBg…
GO:0070848	response to growth factor	biological_process	3.2766e-10	6.6122e-09	47	3612	72	12231	FBgn0000395,FBgn0264922,FBgn0031016,FBgn0265048,FBgn0010389,FBgn0012051,FBgn0003169,FBgn0020493,FBgn0010341,FBgn0011300,FBgn0024277,FBgn0263120,FBgn0030600,FBgn0001332,FBgn0001079,FBgn0003716,FBgn0014135,FBgn0020299,FBgn0039914,FBgn0031745,FBgn0037015,FBgn0002121,FBgn0033438,FBgn0011655,FBgn0003396,FBgn0261524,FBgn0263593,FBgn0020251,FBgn0004644,FBgn0263930,FBgn0023423,FBgn0031450,FBgn0024234,FBg…
GO:0016569	covalent chromatin modification	biological_process	3.6322e-10	7.2995e-09	63	3612	108	12231	FBgn0028926,FBgn0011474,FBgn0263667,FBgn0086899,FBgn0023518,FBgn0086694,FBgn0263933,FBgn0039067,FBgn0013269,FBgn0263979,FBgn0013717,FBgn0024227,FBgn0000139,FBgn0261617,FBgn0260749,FBgn0027889,FBgn0034537,FBgn0000239,FBgn0260991,FBgn0023216,FBgn0014340,FBgn0040022,FBgn0037376,FBgn0261573,FBgn0037659,FBgn0027378,FBgn0037874,FBgn0052350,FBgn0030121,FBgn0036973,FBgn0032030,FBgn0000629,FBgn0030891,FBg…
GO:0016570	histone modification	biological_process	3.6322e-10	7.2995e-09	63	3612	108	12231	FBgn0030891,FBgn0027490,FBgn0036804,FBgn0052133,FBgn0031885,FBgn0052343,FBgn0020887,FBgn0039904,FBgn0034722,FBgn0032105,FBgn0025825,FBgn0020388,FBgn0036964,FBgn0260936,FBgn0031876,FBgn0040066,FBgn0000212,FBgn0037703,FBgn0050390,FBgn0003330,FBgn0040372,FBgn0045035,FBgn0261823,FBgn0086908,FBgn0025639,FBgn0030366,FBgn0037770,FBgn0037834,FBgn0003862,FBgn0267398,FBgn0026428,FBgn0263667,FBgn0011474,FBg…
GO:0045664	regulation of neuron differentiation	biological_process	3.6625e-10	7.3453e-09	63	3612	108	12231	FBgn0026181,FBgn0030057,FBgn0003430,FBgn0015754,FBgn0266450,FBgn0039234,FBgn0004638,FBgn0004102,FBgn0265297,FBgn0011259,FBgn0002932,FBgn0014388,FBgn0005536,FBgn0259984,FBgn0086901,FBgn0029157,FBgn0086680,FBgn0015279,FBgn0000606,FBgn0003744,FBgn0262866,FBgn0001235,FBgn0011739,FBgn0003410,FBgn0011592,FBgn0085447,FBgn0040372,FBgn0029688,FBgn0013733,FBgn0025641,FBgn0023172,FBgn0026375,FBgn0032929,FBg…
GO:0017016	Ras GTPase binding	molecular_function	3.9866e-10	7.9788e-09	45	3612	68	12231	FBgn0024921,FBgn0025641,FBgn0036333,FBgn0266756,FBgn0035533,FBgn0028500,FBgn0052654,FBgn0034585,FBgn0000183,FBgn0030230,FBgn0259212,FBgn0027287,FBgn0086757,FBgn0037894,FBgn0264272,FBgn0026181,FBgn0267378,FBgn0015278,FBgn0025802,FBgn0038816,FBgn0053180,FBgn0033984,FBgn0262114,FBgn0053139,FBgn0022213,FBgn0020497,FBgn0034697,FBgn0085443,FBgn0262743,FBgn0266572,FBgn0267795,FBgn0042177,FBgn0011202,FBg…
GO:0051240	positive regulation of multicellular organismal process	biological_process	4.5886e-10	9.165e-09	78	3612	144	12231	FBgn0003430,FBgn0011648,FBgn0003525,FBgn0003867,FBgn0017418,FBgn0000173,FBgn0002735,FBgn0259174,FBgn0038747,FBgn0053094,FBgn0015279,FBgn0011571,FBgn0019972,FBgn0040372,FBgn0015269,FBgn0063485,FBgn0032929,FBgn0013469,FBgn0036934,FBgn0024248,FBgn0261854,FBgn0037884,FBgn0263864,FBgn0261786,FBgn0261788,FBgn0000014,FBgn0267698,FBgn0003716,FBgn0044826,FBgn0013984,FBgn0024179,FBgn0039306,FBgn0010379,FBg…
GO:0046578	regulation of Ras protein signal transduction	biological_process	4.6542e-10	9.2771e-09	65	3612	113	12231	FBgn0037116,FBgn0013469,FBgn0261570,FBgn0259483,FBgn0264560,FBgn0037093,FBgn0031883,FBgn0044823,FBgn0085443,FBgn0263782,FBgn0010909,FBgn0040011,FBgn0032796,FBgn0011573,FBgn0021818,FBgn0020238,FBgn0032388,FBgn0014388,FBgn0039566,FBgn0016794,FBgn0031762,FBgn0031633,FBgn0026179,FBgn0261119,FBgn0035574,FBgn0025836,FBgn0015269,FBgn0020655,FBgn0017581,FBgn0037255,FBgn0261556,FBgn0003079,FBgn0035229,FBg…
GO:0003729	mRNA binding	molecular_function	4.9745e-10	9.8953e-09	98	3612	194	12231	FBgn0036018,FBgn0263396,FBgn0034237,FBgn0003732,FBgn0004237,FBgn0035872,FBgn0265184,FBgn0004587,FBgn0022361,FBgn0003742,FBgn0000504,FBgn0263352,FBgn0051716,FBgn0037707,FBgn0020660,FBgn0011666,FBgn0259935,FBgn0003165,FBgn0023441,FBgn0015737,FBgn0005411,FBgn0003520,FBgn0053505,FBgn0031883,FBgn0037081,FBgn0010774,FBgn0039730,FBgn0011837,FBgn0003261,FBgn0035526,FBgn0005593,FBgn0011206,FBgn0011571,FBg…
GO:0065009	regulation of molecular function	biological_process	5.2204e-10	1.0363e-08	122	3612	258	12231	FBgn0053526,FBgn0000404,FBgn0010303,FBgn0010909,FBgn0001123,FBgn0025743,FBgn0260635,FBgn0001222,FBgn0028509,FBgn0015799,FBgn0259216,FBgn0045073,FBgn0016081,FBgn0011217,FBgn0261786,FBgn0030018,FBgn0014135,FBgn0028984,FBgn0026323,FBgn0086657,FBgn0028987,FBgn0263864,FBgn0250910,FBgn0028546,FBgn0004897,FBgn0002121,FBgn0010316,FBgn0000351,FBgn0014143,FBgn0029504,FBgn0041188,FBgn0010315,FBgn0004644,FBg…
GO:0010608	posttranscriptional regulation of gene expression	biological_process	6.133e-10	1.215e-08	69	3612	123	12231	FBgn0266599,FBgn0031488,FBgn0017550,FBgn0015075,FBgn0263396,FBgn0260444,FBgn0265089,FBgn0041191,FBgn0037327,FBgn0010113,FBgn0003165,FBgn0036239,FBgn0010300,FBgn0003520,FBgn0051992,FBgn0263352,FBgn0250816,FBgn0041188,FBgn0033029,FBgn0011666,FBgn0262739,FBgn0000182,FBgn0037135,FBgn0263231,FBgn0015279,FBgn0038100,FBgn0032515,FBgn0003261,FBgn0011837,FBgn0039260,FBgn0020306,FBgn0011206,FBgn0087039,FBg…
GO:0015629	actin cytoskeleton	cellular_component	6.5264e-10	1.2904e-08	63	3612	109	12231	FBgn0000046,FBgn0004028,FBgn0003447,FBgn0005633,FBgn0013765,FBgn0010246,FBgn0026059,FBgn0004117,FBgn0029903,FBgn0265434,FBgn0011225,FBgn0004397,FBgn0000047,FBgn0085408,FBgn0002772,FBgn0012051,FBgn0040228,FBgn0004169,FBgn0011745,FBgn0262111,FBgn0033206,FBgn0011202,FBgn0033348,FBgn0044826,FBgn0014141,FBgn0038369,FBgn0036372,FBgn0267431,FBgn0250788,FBgn0086906,FBgn0086446,FBgn0264695,FBgn0029881,FBg…
GO:0004842	ubiquitin-protein transferase activity	molecular_function	6.7182e-10	1.3256e-08	103	3612	209	12231	FBgn0038286,FBgn0265356,FBgn0000173,FBgn0017418,FBgn0036621,FBgn0037242,FBgn0029996,FBgn0259174,FBgn0036546,FBgn0029006,FBgn0052707,FBgn0267351,FBgn0031282,FBgn0011241,FBgn0037705,FBgn0051721,FBgn0038515,FBgn0261119,FBgn0038686,FBgn0086442,FBgn0003410,FBgn0029152,FBgn0260970,FBgn0051716,FBgn0026206,FBgn0030863,FBgn0039875,FBgn0023528,FBgn0035483,FBgn0039667,FBgn0002431,FBgn0039668,FBgn0003557,FBg…
GO:0051225	spindle assembly	biological_process	6.8536e-10	1.3496e-08	52	3612	84	12231	FBgn0261618,FBgn0011606,FBgn0011692,FBgn0011207,FBgn0259483,FBgn0003041,FBgn0021760,FBgn0023509,FBgn0015282,FBgn0010621,FBgn0036059,FBgn0038585,FBgn0024227,FBgn0026431,FBgn0027066,FBgn0264694,FBgn0086359,FBgn0011202,FBgn0002873,FBgn0260991,FBgn0267378,FBgn0026370,FBgn0086356,FBgn0037632,FBgn0004379,FBgn0035370,FBgn0027500,FBgn0032444,FBgn0015754,FBgn0260439,FBgn0011737,FBgn0003124,FBgn0015019,FBg…
GO:0051493	regulation of cytoskeleton organization	biological_process	7.5373e-10	1.4812e-08	59	3612	100	12231	FBgn0023423,FBgn0025641,FBgn0013733,FBgn0011661,FBgn0035533,FBgn0026620,FBgn0002924,FBgn0263987,FBgn0041174,FBgn0002466,FBgn0003475,FBgn0260799,FBgn0041781,FBgn0031781,FBgn0266084,FBgn0029157,FBgn0032859,FBgn0038747,FBgn0261787,FBgn0000578,FBgn0004378,FBgn0263197,FBgn0000017,FBgn0003392,FBgn0250788,FBgn0011742,FBgn0264272,FBgn0039213,FBgn0033692,FBgn0036257,FBgn0033845,FBgn0026181,FBgn0086362,FBg…
GO:0071363	cellular response to growth factor stimulus	biological_process	7.5966e-10	1.4899e-08	46	3612	71	12231	FBgn0020299,FBgn0014135,FBgn0001079,FBgn0003716,FBgn0001332,FBgn0263930,FBgn0004644,FBgn0003396,FBgn0263593,FBgn0261524,FBgn0020251,FBgn0002121,FBgn0033438,FBgn0011655,FBgn0031745,FBgn0039914,FBgn0037015,FBgn0003169,FBgn0010389,FBgn0012051,FBgn0031016,FBgn0265048,FBgn0264922,FBgn0000395,FBgn0263120,FBgn0030600,FBgn0011300,FBgn0010341,FBgn0020493,FBgn0040271,FBgn0029067,FBgn0038755,FBgn0039932,FBg…
GO:0007622	rhythmic behavior	biological_process	7.9143e-10	1.5491e-08	51	3612	82	12231	FBgn0001624,FBgn0028622,FBgn0050446,FBgn0000527,FBgn0043903,FBgn0022382,FBgn0265598,FBgn0011205,FBgn0041188,FBgn0011656,FBgn0000479,FBgn0038197,FBgn0051992,FBgn0015221,FBgn0261617,FBgn0260499,FBgn0038402,FBgn0261268,FBgn0026086,FBgn0013984,FBgn0026083,FBgn0011640,FBgn0000546,FBgn0038693,FBgn0028734,FBgn0003429,FBgn0261403,FBgn0260753,FBgn0002973,FBgn0038870,FBgn0001297,FBgn0034136,FBgn0266418,FBg…
GO:0048599	oocyte development	biological_process	8.0428e-10	1.5711e-08	75	3612	138	12231	FBgn0027948,FBgn0086362,FBgn0031985,FBgn0262467,FBgn0028734,FBgn0027053,FBgn0026238,FBgn0262526,FBgn0013343,FBgn0003205,FBgn0005695,FBgn0260934,FBgn0021760,FBgn0261014,FBgn0041775,FBgn0261064,FBgn0259139,FBgn0026431,FBgn0004242,FBgn0003731,FBgn0086371,FBgn0000533,FBgn0261524,FBgn0024371,FBgn0003495,FBgn0016034,FBgn0003721,FBgn0034921,FBgn0002926,FBgn0011661,FBgn0000259,FBgn0040294,FBgn0038826,FBg…
GO:0044711	single-organism biosynthetic process	biological_process	8.377e-10	1.6331e-08	214	3612	515	12231	FBgn0000422,FBgn0020235,FBgn0002914,FBgn0266375,FBgn0000109,FBgn0027558,FBgn0038983,FBgn0035644,FBgn0036663,FBgn0051005,FBgn0002921,FBgn0031589,FBgn0010350,FBgn0011676,FBgn0004907,FBgn0020385,FBgn0025697,FBgn0260753,FBgn0034618,FBgn0034145,FBgn0025815,FBgn0014023,FBgn0039896,FBgn0003312,FBgn0038755,FBgn0031422,FBgn0035287,FBgn0003074,FBgn0000239,FBgn0260446,FBgn0030683,FBgn0037141,FBgn0014930,FBg…
GO:0010927	cellular component assembly involved in morphogenesis	biological_process	8.641e-10	1.6812e-08	97	3612	193	12231	FBgn0264695,FBgn0016919,FBgn0261285,FBgn0262582,FBgn0000709,FBgn0033081,FBgn0037280,FBgn0005655,FBgn0265356,FBgn0264307,FBgn0003430,FBgn0004577,FBgn0262123,FBgn0259228,FBgn0261004,FBgn0263113,FBgn0000307,FBgn0010382,FBgn0000996,FBgn0004028,FBgn0023509,FBgn0005633,FBgn0030018,FBgn0263979,FBgn0014135,FBgn0004644,FBgn0036480,FBgn0036715,FBgn0263929,FBgn0033447,FBgn0010303,FBgn0014343,FBgn0038170,FBg…
GO:0016049	cell growth	biological_process	8.8273e-10	1.714e-08	67	3612	119	12231	FBgn0011771,FBgn0010315,FBgn0000479,FBgn0024248,FBgn0000464,FBgn0040230,FBgn0261788,FBgn0003716,FBgn0030018,FBgn0010379,FBgn0046704,FBgn0000723,FBgn0013984,FBgn0041191,FBgn0010113,FBgn0020493,FBgn0263929,FBgn0010303,FBgn0001085,FBgn0028426,FBgn0259212,FBgn0037248,FBgn0262582,FBgn0005536,FBgn0015279,FBgn0038100,FBgn0000996,FBgn0259984,FBgn0039532,FBgn0023169,FBgn0015269,FBgn0039883,FBgn0038197,FBg…
GO:0048512	circadian behavior	biological_process	9.0571e-10	1.7552e-08	50	3612	80	12231	FBgn0003429,FBgn0261403,FBgn0038693,FBgn0028734,FBgn0011640,FBgn0000546,FBgn0026083,FBgn0013984,FBgn0026086,FBgn0038402,FBgn0261268,FBgn0260499,FBgn0261617,FBgn0015221,FBgn0051992,FBgn0265598,FBgn0041188,FBgn0011205,FBgn0000479,FBgn0011656,FBgn0038197,FBgn0043903,FBgn0022382,FBgn0001624,FBgn0028622,FBgn0050446,FBgn0000527,FBgn0265042,FBgn0039536,FBgn0002413,FBgn0000259,FBgn0023423,FBgn0023076,FBg…
GO:0006461	protein complex assembly	biological_process	9.0817e-10	1.7564e-08	145	3612	322	12231	FBgn0010747,FBgn0030412,FBgn0030500,FBgn0003124,FBgn0260439,FBgn0002932,FBgn0037758,FBgn0264272,FBgn0011020,FBgn0267727,FBgn0003495,FBgn0000253,FBgn0004177,FBgn0032859,FBgn0261394,FBgn0266719,FBgn0263987,FBgn0003888,FBgn0041174,FBgn0038585,FBgn0029094,FBgn0036059,FBgn0027066,FBgn0026431,FBgn0022786,FBgn0037244,FBgn0021760,FBgn0053804,FBgn0262593,FBgn0011764,FBgn0086372,FBgn0053875,FBgn0086356,FBg…
GO:0048511	rhythmic process	biological_process	9.2016e-10	1.7761e-08	64	3612	112	12231	FBgn0015221,FBgn0038402,FBgn0261268,FBgn0260499,FBgn0001624,FBgn0050446,FBgn0000527,FBgn0260794,FBgn0011656,FBgn0038197,FBgn0000546,FBgn0011640,FBgn0011604,FBgn0003429,FBgn0038693,FBgn0028734,FBgn0026086,FBgn0004618,FBgn0026083,FBgn0019643,FBgn0262738,FBgn0260753,FBgn0266418,FBgn0038870,FBgn0002973,FBgn0001297,FBgn0034136,FBgn0023407,FBgn0023423,FBgn0265042,FBgn0002413,FBgn0000259,FBgn0262866,FBg…
GO:0009994	oocyte differentiation	biological_process	9.404e-10	1.8116e-08	83	3612	158	12231	FBgn0003124,FBgn0265297,FBgn0000711,FBgn0034451,FBgn0003483,FBgn0263102,FBgn0000615,FBgn0004838,FBgn0004907,FBgn0026722,FBgn0016034,FBgn0003721,FBgn0003495,FBgn0024371,FBgn0000259,FBgn0011661,FBgn0002926,FBgn0034921,FBgn0038826,FBgn0040294,FBgn0015797,FBgn0261397,FBgn0263391,FBgn0261014,FBgn0021760,FBgn0260934,FBgn0261064,FBgn0259139,FBgn0026431,FBgn0029161,FBgn0041775,FBgn0036059,FBgn0086371,FBg…
GO:0051129	negative regulation of cellular component organization	biological_process	9.8778e-10	1.8991e-08	69	3612	124	12231	FBgn0011474,FBgn0036480,FBgn0003884,FBgn0259483,FBgn0024273,FBgn0260749,FBgn0267002,FBgn0004373,FBgn0250823,FBgn0020493,FBgn0263120,FBgn0042085,FBgn0030600,FBgn0010379,FBgn0000404,FBgn0029891,FBgn0266450,FBgn0020440,FBgn0033845,FBgn0034720,FBgn0263197,FBgn0004378,FBgn0262519,FBgn0250788,FBgn0261041,FBgn0036964,FBgn0024329,FBgn0002526,FBgn0266053,FBgn0038747,FBgn0261787,FBgn0000578,FBgn0015269,FBg…
GO:0007623	circadian rhythm	biological_process	1.0959e-09	2.1029e-08	63	3612	110	12231	FBgn0261617,FBgn0015221,FBgn0003460,FBgn0051992,FBgn0038402,FBgn0261268,FBgn0260499,FBgn0022382,FBgn0043903,FBgn0000527,FBgn0050446,FBgn0028622,FBgn0001624,FBgn0260794,FBgn0000479,FBgn0038197,FBgn0011656,FBgn0011205,FBgn0265598,FBgn0041188,FBgn0000546,FBgn0011640,FBgn0011604,FBgn0261403,FBgn0003429,FBgn0028734,FBgn0038693,FBgn0026086,FBgn0061469,FBgn0259168,FBgn0010379,FBgn0004618,FBgn0026083,FBg…
GO:0006913	nucleocytoplasmic transport	biological_process	1.2606e-09	2.4095e-08	65	3612	115	12231	FBgn0086358,FBgn0000611,FBgn0033380,FBgn0001079,FBgn0020255,FBgn0264785,FBgn0027868,FBgn0003205,FBgn0041585,FBgn0038722,FBgn0264922,FBgn0033379,FBgn0033260,FBgn0033316,FBgn0266580,FBgn0039110,FBgn0003517,FBgn0000017,FBgn0000352,FBgn0262866,FBgn0041174,FBgn0003371,FBgn0000253,FBgn0259152,FBgn0036640,FBgn0267727,FBgn0023423,FBgn0030136,FBgn0002413,FBgn0026207,FBgn0003321,FBgn0039302,FBgn0011692,FBg…
GO:0051169	nuclear transport	biological_process	1.2606e-09	2.4095e-08	65	3612	115	12231	FBgn0039120,FBgn0027338,FBgn0005411,FBgn0031456,FBgn0033264,FBgn0011692,FBgn0004644,FBgn0039302,FBgn0003321,FBgn0003892,FBgn0053180,FBgn0000250,FBgn0045073,FBgn0061200,FBgn0014189,FBgn0263396,FBgn0031390,FBgn0010379,FBgn0022213,FBgn0020497,FBgn0262743,FBgn0033737,FBgn0028426,FBgn0002044,FBgn0034282,FBgn0010660,FBgn0024889,FBgn0264493,FBgn0030122,FBgn0021761,FBgn0024921,FBgn0261385,FBgn0013756,FBg…
GO:0044839	cell cycle G2/M phase transition	biological_process	1.4262e-09	2.7207e-08	55	3612	92	12231	FBgn0033897,FBgn0027338,FBgn0002901,FBgn0036239,FBgn0027057,FBgn0003731,FBgn0004106,FBgn0263930,FBgn0011785,FBgn0011207,FBgn0000404,FBgn0017550,FBgn0040075,FBgn0010173,FBgn0038016,FBgn0037874,FBgn0037121,FBgn0037327,FBgn0027053,FBgn0039710,FBgn0004367,FBgn0085436,FBgn0015799,FBgn0028837,FBgn0003732,FBgn0026143,FBgn0267351,FBgn0002878,FBgn0020238,FBgn0000064,FBgn0038578,FBgn0000541,FBgn0015509,FBg…
GO:0070271	protein complex biogenesis	biological_process	1.4993e-09	2.8544e-08	145	3612	324	12231	FBgn0021760,FBgn0037244,FBgn0022786,FBgn0036059,FBgn0029094,FBgn0038585,FBgn0027066,FBgn0026431,FBgn0262593,FBgn0053804,FBgn0011764,FBgn0027948,FBgn0086372,FBgn0086356,FBgn0053875,FBgn0010341,FBgn0036892,FBgn0038369,FBgn0002873,FBgn0260439,FBgn0003124,FBgn0002932,FBgn0010747,FBgn0030500,FBgn0030412,FBgn0264272,FBgn0011020,FBgn0037758,FBgn0267727,FBgn0003495,FBgn0261394,FBgn0041174,FBgn0003888,FBg…
GO:0060249	anatomical structure homeostasis	biological_process	1.5472e-09	2.94e-08	61	3612	106	12231	FBgn0004169,FBgn0033059,FBgn0265487,FBgn0003963,FBgn0020391,FBgn0262114,FBgn0001250,FBgn0000121,FBgn0004367,FBgn0030506,FBgn0033483,FBgn0013984,FBgn0262081,FBgn0085444,FBgn0034072,FBgn0028707,FBgn0002901,FBgn0261788,FBgn0004028,FBgn0261549,FBgn0263864,FBgn0003360,FBgn0041100,FBgn0086657,FBgn0030941,FBgn0003053,FBgn0027095,FBgn0024248,FBgn0003731,FBgn0003507,FBgn0003391,FBgn0039254,FBgn0086442,FBg…
GO:0043067	regulation of programmed cell death	biological_process	1.7609e-09	3.3396e-08	84	3612	162	12231	FBgn0031851,FBgn0033902,FBgn0263231,FBgn0261722,FBgn0003984,FBgn0019972,FBgn0045035,FBgn0017579,FBgn0038233,FBgn0043884,FBgn0010382,FBgn0000273,FBgn0003118,FBgn0260940,FBgn0004435,FBgn0040491,FBgn0004170,FBgn0033716,FBgn0085397,FBgn0262559,FBgn0264493,FBgn0001324,FBgn0013726,FBgn0040075,FBgn0029891,FBgn0038167,FBgn0031464,FBgn0003892,FBgn0260635,FBgn0011766,FBgn0032006,FBgn0015799,FBgn0010379,FBg…
GO:0015631	tubulin binding	molecular_function	1.8756e-09	3.5501e-08	60	3612	104	12231	FBgn0013718,FBgn0259099,FBgn0264694,FBgn0260991,FBgn0004381,FBgn0040208,FBgn0001202,FBgn0013726,FBgn0087002,FBgn0027948,FBgn0014133,FBgn0015589,FBgn0027509,FBgn0266521,FBgn0011225,FBgn0039925,FBgn0029903,FBgn0036480,FBgn0011606,FBgn0011692,FBgn0004387,FBgn0003520,FBgn0013765,FBgn0021760,FBgn0001308,FBgn0026431,FBgn0027066,FBgn0019968,FBgn0267002,FBgn0036059,FBgn0032243,FBgn0031955,FBgn0261387,FBg…
GO:0045944	positive regulation of transcription from RNA polymerase II promoter	biological_process	1.9069e-09	3.6024e-08	101	3612	207	12231	FBgn0000099,FBgn0013263,FBgn0040318,FBgn0001235,FBgn0040273,FBgn0019972,FBgn0013756,FBgn0023076,FBgn0017430,FBgn0003862,FBgn0261963,FBgn0003430,FBgn0011648,FBgn0028387,FBgn0001981,FBgn0004170,FBgn0003028,FBgn0000370,FBgn0026262,FBgn0004837,FBgn0261793,FBgn0003118,FBgn0061200,FBgn0014018,FBgn0003339,FBgn0011766,FBgn0262732,FBgn0004396,FBgn0036761,FBgn0035542,FBgn0001222,FBgn0015919,FBgn0021872,FBg…
GO:0003682	chromatin binding	molecular_function	1.9642e-09	3.7036e-08	75	3612	140	12231	FBgn0051151,FBgn0028982,FBgn0038197,FBgn0263933,FBgn0014037,FBgn0002521,FBgn0003044,FBgn0022786,FBgn0030082,FBgn0035357,FBgn0026401,FBgn0027951,FBgn0011787,FBgn0002774,FBgn0026573,FBgn0261573,FBgn0014340,FBgn0025802,FBgn0003870,FBgn0024807,FBgn0011604,FBgn0010313,FBgn0030891,FBgn0003687,FBgn0003042,FBgn0002783,FBgn0000018,FBgn0030990,FBgn0025815,FBgn0010825,FBgn0039227,FBgn0002914,FBgn0031876,FBg…
GO:0031401	positive regulation of protein modification process	biological_process	2.1878e-09	4.1109e-08	62	3612	109	12231	FBgn0020238,FBgn0021818,FBgn0024811,FBgn0032388,FBgn0028978,FBgn0039566,FBgn0029840,FBgn0014006,FBgn0264493,FBgn0040011,FBgn0030891,FBgn0004907,FBgn0037363,FBgn0035437,FBgn0052179,FBgn0011573,FBgn0004638,FBgn0031885,FBgn0031450,FBgn0031633,FBgn0020510,FBgn0261119,FBgn0034722,FBgn0259791,FBgn0021796,FBgn0024329,FBgn0086677,FBgn0026323,FBgn0014135,FBgn0015402,FBgn0038504,FBgn0037093,FBgn0001079,FBg…
GO:0009628	response to abiotic stimulus	biological_process	2.1887e-09	4.1109e-08	160	3612	367	12231	FBgn0086784,FBgn0002873,FBgn0011603,FBgn0023216,FBgn0260006,FBgn0003464,FBgn0028707,FBgn0004618,FBgn0026086,FBgn0000153,FBgn0036892,FBgn0011300,FBgn0030506,FBgn0028734,FBgn0037874,FBgn0086372,FBgn0003248,FBgn0261794,FBgn0265193,FBgn0000320,FBgn0004177,FBgn0026317,FBgn0000253,FBgn0041174,FBgn0003888,FBgn0263987,FBgn0003996,FBgn0030505,FBgn0028371,FBgn0039055,FBgn0020278,FBgn0015546,FBgn0267727,FBg…
GO:0006396	RNA processing	biological_process	2.1996e-09	4.1236e-08	170	3612	395	12231	FBgn0034065,FBgn0263599,FBgn0036487,FBgn0022069,FBgn0261984,FBgn0003483,FBgn0265297,FBgn0036915,FBgn0004838,FBgn0035162,FBgn0260632,FBgn0261286,FBgn0037371,FBgn0262737,FBgn0040534,FBgn0050342,FBgn0036386,FBgn0000114,FBgn0039459,FBgn0017457,FBgn0014870,FBgn0263603,FBgn0011638,FBgn0019990,FBgn0011305,FBgn0039713,FBgn0022942,FBgn0003638,FBgn0036207,FBgn0033210,FBgn0004227,FBgn0267791,FBgn0039229,FBg…
GO:1901988	negative regulation of cell cycle phase transition	biological_process	2.2122e-09	4.1312e-08	59	3612	102	12231	FBgn0010316,FBgn0003731,FBgn0003884,FBgn0004106,FBgn0029504,FBgn0011785,FBgn0033897,FBgn0002901,FBgn0027338,FBgn0027057,FBgn0003268,FBgn0036239,FBgn0027053,FBgn0028837,FBgn0085436,FBgn0015799,FBgn0039710,FBgn0004367,FBgn0001965,FBgn0039858,FBgn0003732,FBgn0017550,FBgn0000404,FBgn0000063,FBgn0038016,FBgn0010173,FBgn0040075,FBgn0037874,FBgn0037121,FBgn0031885,FBgn0262527,FBgn0004419,FBgn0011648,FBg…
GO:1901991	negative regulation of mitotic cell cycle phase transition	biological_process	2.2122e-09	4.1312e-08	59	3612	102	12231	FBgn0039858,FBgn0001965,FBgn0003732,FBgn0027053,FBgn0085436,FBgn0028837,FBgn0015799,FBgn0004367,FBgn0039710,FBgn0037874,FBgn0037121,FBgn0000404,FBgn0000063,FBgn0017550,FBgn0038016,FBgn0010173,FBgn0040075,FBgn0003884,FBgn0004106,FBgn0029504,FBgn0011785,FBgn0010316,FBgn0003731,FBgn0027057,FBgn0036239,FBgn0003268,FBgn0033897,FBgn0002901,FBgn0027338,FBgn0261437,FBgn0261278,FBgn0040066,FBgn0000212,FBg…
GO:0031570	DNA integrity checkpoint	biological_process	2.2981e-09	4.2836e-08	52	3612	86	12231	FBgn0023213,FBgn0261278,FBgn0040066,FBgn0261437,FBgn0000996,FBgn0004855,FBgn0015546,FBgn0003612,FBgn0027054,FBgn0020633,FBgn0045035,FBgn0003277,FBgn0040347,FBgn0040273,FBgn0262527,FBgn0031885,FBgn0033260,FBgn0004419,FBgn0002878,FBgn0267351,FBgn0026143,FBgn0015509,FBgn0038578,FBgn0000541,FBgn0000064,FBgn0020238,FBgn0085436,FBgn0015799,FBgn0028837,FBgn0039710,FBgn0014340,FBgn0004367,FBgn0027053,FBg…
GO:0002376	immune system process	biological_process	2.5222e-09	4.6922e-08	163	3612	376	12231	FBgn0003612,FBgn0040323,FBgn0026616,FBgn0259170,FBgn0040324,FBgn0026207,FBgn0040294,FBgn0260936,FBgn0000212,FBgn0016687,FBgn0003371,FBgn0086680,FBgn0086906,FBgn0005632,FBgn0016797,FBgn0021875,FBgn0000541,FBgn0016078,FBgn0052133,FBgn0260632,FBgn0029167,FBgn0025936,FBgn0010389,FBgn0000229,FBgn0022787,FBgn0019637,FBgn0041182,FBgn0031216,FBgn0003205,FBgn0260934,FBgn0067783,FBgn0243511,FBgn0003079,FBg…
GO:0032880	regulation of protein localization	biological_process	2.6867e-09	4.9887e-08	51	3612	84	12231	FBgn0026207,FBgn0002413,FBgn0029709,FBgn0036141,FBgn0261385,FBgn0027575,FBgn0024921,FBgn0023423,FBgn0037989,FBgn0031461,FBgn0038747,FBgn0000253,FBgn0003371,FBgn0052654,FBgn0262866,FBgn0259212,FBgn0000352,FBgn0000017,FBgn0262519,FBgn0010660,FBgn0259685,FBgn0000181,FBgn0029818,FBgn0033260,FBgn0264493,FBgn0038984,FBgn0003892,FBgn0000250,FBgn0041585,FBgn0045073,FBgn0010379,FBgn0022213,FBgn0262743,FBg…
GO:0030163	protein catabolic process	biological_process	2.7939e-09	5.1781e-08	125	3612	272	12231	FBgn0020224,FBgn0005632,FBgn0052479,FBgn0015509,FBgn0038385,FBgn0028978,FBgn0033639,FBgn0032208,FBgn0031187,FBgn0264848,FBgn0036994,FBgn0028691,FBgn0033260,FBgn0262699,FBgn0030057,FBgn0036897,FBgn0016697,FBgn0035959,FBgn0032358,FBgn0031773,FBgn0023423,FBgn0016038,FBgn0003612,FBgn0052850,FBgn0031107,FBgn0039402,FBgn0032956,FBgn0013770,FBgn0002413,FBgn0011661,FBgn0037760,FBgn0004436,FBgn0261394,FBg…
GO:0051050	positive regulation of transport	biological_process	2.9739e-09	5.5011e-08	54	3612	91	12231	FBgn0041585,FBgn0000319,FBgn0040228,FBgn0030329,FBgn0086372,FBgn0022213,FBgn0264855,FBgn0013759,FBgn0262743,FBgn0045073,FBgn0027594,FBgn0262125,FBgn0027338,FBgn0001079,FBgn0005411,FBgn0259824,FBgn0267002,FBgn0033075,FBgn0265174,FBgn0004242,FBgn0086358,FBgn0011225,FBgn0013811,FBgn0030341,FBgn0032499,FBgn0038065,FBgn0037100,FBgn0024432,FBgn0086357,FBgn0004644,FBgn0011692,FBgn0031030,FBgn0259173,FBg…
GO:0031344	regulation of cell projection organization	biological_process	2.9883e-09	5.5173e-08	54	3612	91	12231	FBgn0267698,FBgn0003041,FBgn0032683,FBgn0267002,FBgn0000464,FBgn0261854,FBgn0243511,FBgn0041203,FBgn0264607,FBgn0030276,FBgn0010473,FBgn0003513,FBgn0025741,FBgn0045852,FBgn0014133,FBgn0028734,FBgn0010341,FBgn0024277,FBgn0264598,FBgn0034697,FBgn0016081,FBgn0262125,FBgn0046704,FBgn0010379,FBgn0011202,FBgn0053193,FBgn0250753,FBgn0011259,FBgn0011742,FBgn0266450,FBgn0015754,FBgn0030057,FBgn0026181,FBg…
GO:0017145	stem cell division	biological_process	3.1211e-09	5.7516e-08	50	3612	82	12231	FBgn0086908,FBgn0011674,FBgn0020278,FBgn0004177,FBgn0032515,FBgn0026192,FBgn0001105,FBgn0021875,FBgn0004889,FBgn0001981,FBgn0011648,FBgn0002973,FBgn0031661,FBgn0003169,FBgn0038167,FBgn0040080,FBgn0004921,FBgn0003892,FBgn0000404,FBgn0011217,FBgn0013984,FBgn0002873,FBgn0010341,FBgn0000114,FBgn0261854,FBgn0024555,FBgn0261451,FBgn0003165,FBgn0010300,FBgn0003716,FBgn0013765,FBgn0003520,FBgn0263930,FBg…
GO:0045596	negative regulation of cell differentiation	biological_process	3.6124e-09	6.6444e-08	49	3612	80	12231	FBgn0000606,FBgn0000212,FBgn0262866,FBgn0003416,FBgn0004177,FBgn0023423,FBgn0011739,FBgn0261456,FBgn0261885,FBgn0262738,FBgn0002783,FBgn0003430,FBgn0001981,FBgn0266717,FBgn0266450,FBgn0028387,FBgn0004889,FBgn0028582,FBgn0262127,FBgn0014388,FBgn0003118,FBgn0004837,FBgn0004435,FBgn0003124,FBgn0037481,FBgn0031005,FBgn0041184,FBgn0014141,FBgn0027053,FBgn0010113,FBgn0000499,FBgn0041171,FBgn0000547,FBg…
GO:0070161	anchoring junction	cellular_component	3.6194e-09	6.6449e-08	49	3612	80	12231	FBgn0033987,FBgn0020440,FBgn0051158,FBgn0261873,FBgn0041789,FBgn0259745,FBgn0035101,FBgn0259685,FBgn0004049,FBgn0259212,FBgn0000017,FBgn0021818,FBgn0031850,FBgn0000578,FBgn0260799,FBgn0266671,FBgn0050372,FBgn0000008,FBgn0052528,FBgn0013733,FBgn0063485,FBgn0011739,FBgn0010215,FBgn0011661,FBgn0037737,FBgn0033504,FBgn0004397,FBgn0265778,FBgn0003391,FBgn0267698,FBgn0000667,FBgn0264959,FBgn0000244,FBg…
GO:0007297	ovarian follicle cell migration	biological_process	3.6808e-09	6.7448e-08	67	3612	122	12231	FBgn0043903,FBgn0266521,FBgn0003388,FBgn0003391,FBgn0016917,FBgn0041184,FBgn0032006,FBgn0001250,FBgn0266557,FBgn0035632,FBgn0085443,FBgn0034009,FBgn0263396,FBgn0032409,FBgn0010303,FBgn0001085,FBgn0015513,FBgn0260635,FBgn0015754,FBgn0027505,FBgn0264695,FBgn0261285,FBgn0262127,FBgn0032363,FBgn0026192,FBgn0266671,FBgn0000578,FBgn0259984,FBgn0000482,FBgn0000182,FBgn0003984,FBgn0031304,FBgn0003731,FBg…
GO:0000075	cell cycle checkpoint	biological_process	3.6931e-09	6.7548e-08	59	3612	103	12231	FBgn0262527,FBgn0031885,FBgn0033260,FBgn0004419,FBgn0015754,FBgn0002878,FBgn0267351,FBgn0026143,FBgn0011737,FBgn0015509,FBgn0000541,FBgn0038578,FBgn0000064,FBgn0020238,FBgn0023213,FBgn0261278,FBgn0026326,FBgn0040066,FBgn0261437,FBgn0000996,FBgn0013756,FBgn0004855,FBgn0015546,FBgn0003612,FBgn0027054,FBgn0020633,FBgn0003277,FBgn0045035,FBgn0040347,FBgn0040273,FBgn0260985,FBgn0029504,FBgn0011785,FBg…
GO:0006338	chromatin remodeling	biological_process	3.7318e-09	6.8128e-08	44	3612	69	12231	FBgn0028926,FBgn0040071,FBgn0011764,FBgn0265193,FBgn0022786,FBgn0034537,FBgn0030082,FBgn0263979,FBgn0000139,FBgn0030877,FBgn0086359,FBgn0002774,FBgn0040022,FBgn0026160,FBgn0027378,FBgn0014189,FBgn0250786,FBgn0061200,FBgn0011604,FBgn0028734,FBgn0027490,FBgn0052343,FBgn0030891,FBgn0002783,FBgn0011715,FBgn0039904,FBgn0262519,FBgn0004924,FBgn0000541,FBgn0040066,FBgn0000212,FBgn0031876,FBgn0016687,FBg…
GO:0016458	gene silencing	biological_process	3.7644e-09	6.8594e-08	76	3612	144	12231	FBgn0004419,FBgn0028387,FBgn0034261,FBgn0032340,FBgn0034878,FBgn0032475,FBgn0032515,FBgn0001325,FBgn0003261,FBgn0011837,FBgn0039169,FBgn0013263,FBgn0020306,FBgn0036964,FBgn0005624,FBgn0030366,FBgn0003567,FBgn0265276,FBgn0045035,FBgn0025639,FBgn0261823,FBgn0086908,FBgn0263231,FBgn0262739,FBgn0041188,FBgn0250816,FBgn0032929,FBgn0039559,FBgn0263979,FBgn0051992,FBgn0002525,FBgn0003732,FBgn0042085,FBg…
GO:0000086	G2/M transition of mitotic cell cycle	biological_process	4.0796e-09	7.42e-08	52	3612	87	12231	FBgn0020238,FBgn0000064,FBgn0015509,FBgn0000541,FBgn0038578,FBgn0267351,FBgn0026143,FBgn0002878,FBgn0003525,FBgn0004419,FBgn0001297,FBgn0033260,FBgn0000405,FBgn0262527,FBgn0003277,FBgn0045035,FBgn0040347,FBgn0040273,FBgn0027054,FBgn0015625,FBgn0020633,FBgn0003612,FBgn0004855,FBgn0050342,FBgn0261437,FBgn0002914,FBgn0261278,FBgn0040066,FBgn0023213,FBgn0027057,FBgn0036239,FBgn0033897,FBgn0002901,FBg…
GO:0003677	DNA binding	molecular_function	4.1478e-09	7.53e-08	325	3612	851	12231	FBgn0036134,FBgn0029798,FBgn0003430,FBgn0025800,FBgn0029824,FBgn0003028,FBgn0004837,FBgn0032105,FBgn0011837,FBgn0029157,FBgn0000996,FBgn0085451,FBgn0086908,FBgn0027054,FBgn0001978,FBgn0003862,FBgn0024191,FBgn0035993,FBgn0027580,FBgn0032154,FBgn0021872,FBgn0029504,FBgn0015919,FBgn0003254,FBgn0039559,FBgn0029123,FBgn0000439,FBgn0040283,FBgn0035849,FBgn0013269,FBgn0000014,FBgn0031391,FBgn0003460,FBg…
GO:0019787	ubiquitin-like protein transferase activity	molecular_function	4.1659e-09	7.5488e-08	105	3612	220	12231	FBgn0031282,FBgn0267351,FBgn0052707,FBgn0036546,FBgn0259174,FBgn0029006,FBgn0029996,FBgn0037242,FBgn0036621,FBgn0017418,FBgn0000173,FBgn0265356,FBgn0038286,FBgn0003410,FBgn0086442,FBgn0038686,FBgn0261119,FBgn0038515,FBgn0051721,FBgn0037705,FBgn0011241,FBgn0003557,FBgn0039668,FBgn0039667,FBgn0002431,FBgn0035483,FBgn0023528,FBgn0039875,FBgn0030863,FBgn0051716,FBgn0026206,FBgn0036813,FBgn0260970,FBg…
GO:0010562	positive regulation of phosphorus metabolic process	biological_process	4.4048e-09	7.9522e-08	58	3612	101	12231	FBgn0003079,FBgn0036934,FBgn0261524,FBgn0259483,FBgn0040505,FBgn0037255,FBgn0030018,FBgn0031883,FBgn0037093,FBgn0038504,FBgn0015402,FBgn0014135,FBgn0038063,FBgn0250910,FBgn0003360,FBgn0026323,FBgn0086677,FBgn0032006,FBgn0011300,FBgn0044323,FBgn0003205,FBgn0016081,FBgn0262733,FBgn0086346,FBgn0264922,FBgn0001123,FBgn0010909,FBgn0010303,FBgn0025743,FBgn0263782,FBgn0036932,FBgn0037874,FBgn0031885,FBg…
GO:0045937	positive regulation of phosphate metabolic process	biological_process	4.4048e-09	7.9522e-08	58	3612	101	12231	FBgn0032006,FBgn0011300,FBgn0044323,FBgn0003205,FBgn0262733,FBgn0016081,FBgn0264922,FBgn0086346,FBgn0010303,FBgn0010909,FBgn0001123,FBgn0025743,FBgn0037874,FBgn0263782,FBgn0036932,FBgn0036934,FBgn0003079,FBgn0261524,FBgn0259483,FBgn0037255,FBgn0040505,FBgn0031883,FBgn0030018,FBgn0038504,FBgn0037093,FBgn0014135,FBgn0038063,FBgn0015402,FBgn0086677,FBgn0026323,FBgn0250910,FBgn0003360,FBgn0021796,FBg…
GO:0007059	chromosome segregation	biological_process	4.476e-09	8.0659e-08	87	3612	172	12231	FBgn0015391,FBgn0026326,FBgn0027835,FBgn0003330,FBgn0003371,FBgn0261239,FBgn0004177,FBgn0011661,FBgn0000405,FBgn0034958,FBgn0264848,FBgn0004907,FBgn0086906,FBgn0260439,FBgn0003124,FBgn0003483,FBgn0004924,FBgn0000711,FBgn0030500,FBgn0038965,FBgn0015218,FBgn0027378,FBgn0004655,FBgn0262526,FBgn0039680,FBgn0026401,FBgn0024188,FBgn0015600,FBgn0000063,FBgn0010313,FBgn0014133,FBgn0260985,FBgn0011606,FBg…
GO:0008285	negative regulation of cell proliferation	biological_process	4.7107e-09	8.4733e-08	42	3612	65	12231	FBgn0260749,FBgn0010300,FBgn0031799,FBgn0032499,FBgn0263289,FBgn0002121,FBgn0001624,FBgn0003396,FBgn0038197,FBgn0039632,FBgn0035542,FBgn0045852,FBgn0027053,FBgn0015799,FBgn0037481,FBgn0028992,FBgn0032614,FBgn0014018,FBgn0262081,FBgn0053193,FBgn0041171,FBgn0003124,FBgn0011715,FBgn0036740,FBgn0262127,FBgn0001233,FBgn0001075,FBgn0002441,FBgn0261885,FBgn0011676,FBgn0004889,FBgn0261647,FBgn0002783,FBg…
GO:0044773	mitotic DNA damage checkpoint	biological_process	4.7779e-09	8.5783e-08	47	3612	76	12231	FBgn0027057,FBgn0036239,FBgn0033897,FBgn0002901,FBgn0027338,FBgn0004106,FBgn0029504,FBgn0011785,FBgn0037874,FBgn0037121,FBgn0038827,FBgn0017550,FBgn0038016,FBgn0040075,FBgn0010173,FBgn0003732,FBgn0027053,FBgn0085436,FBgn0015799,FBgn0028837,FBgn0039710,FBgn0004367,FBgn0020238,FBgn0000064,FBgn0015509,FBgn0038578,FBgn0000541,FBgn0026143,FBgn0267351,FBgn0002878,FBgn0004419,FBgn0033260,FBgn0031885,FBg…
GO:0003712	transcription cofactor activity	molecular_function	4.8342e-09	8.6633e-08	63	3612	113	12231	FBgn0035145,FBgn0026873,FBgn0038742,FBgn0035851,FBgn0261617,FBgn0022786,FBgn0037778,FBgn0003415,FBgn0022764,FBgn0082598,FBgn0038760,FBgn0263933,FBgn0001139,FBgn0043900,FBgn0036374,FBgn0033749,FBgn0039559,FBgn0013764,FBgn0023518,FBgn0003396,FBgn0263593,FBgn0013753,FBgn0000611,FBgn0263667,FBgn0040339,FBgn0023097,FBgn0037109,FBgn0035542,FBgn0033486,FBgn0027950,FBgn0262732,FBgn0261573,FBgn0036761,FBg…
GO:0006974	cellular response to DNA damage stimulus	biological_process	4.9168e-09	8.7954e-08	129	3612	285	12231	FBgn0003277,FBgn0040347,FBgn0261456,FBgn0011739,FBgn0003612,FBgn0011659,FBgn0001197,FBgn0037781,FBgn0004436,FBgn0040309,FBgn0040066,FBgn0021796,FBgn0035644,FBgn0000064,FBgn0015509,FBgn0000541,FBgn0029840,FBgn0034240,FBgn0000405,FBgn0015553,FBgn0015024,FBgn0004066,FBgn0002622,FBgn0038827,FBgn0010173,FBgn0037141,FBgn0264785,FBgn0085436,FBgn0014340,FBgn0002887,FBgn0036843,FBgn0016926,FBgn0015282,FBg…
GO:0000989	transcription factor activity, transcription factor binding	molecular_function	5.3317e-09	9.5201e-08	65	3612	118	12231	FBgn0035149,FBgn0261573,FBgn0037109,FBgn0027950,FBgn0040339,FBgn0003396,FBgn0023518,FBgn0013753,FBgn0000611,FBgn0263933,FBgn0013764,FBgn0037778,FBgn0003415,FBgn0026873,FBgn0035145,FBgn0038742,FBgn0035851,FBgn0022786,FBgn0041092,FBgn0011289,FBgn0261239,FBgn0000212,FBgn0002643,FBgn0025463,FBgn0001169,FBgn0039923,FBgn0002783,FBgn0003687,FBgn0261885,FBgn0038578,FBgn0010825,FBgn0027592,FBgn0042085,FBg…
GO:0000077	DNA damage checkpoint	biological_process	5.5705e-09	9.9283e-08	50	3612	83	12231	FBgn0038827,FBgn0017550,FBgn0040075,FBgn0010173,FBgn0038016,FBgn0037874,FBgn0037121,FBgn0027053,FBgn0014340,FBgn0039710,FBgn0004367,FBgn0028837,FBgn0085436,FBgn0015799,FBgn0003732,FBgn0033897,FBgn0027338,FBgn0002901,FBgn0036239,FBgn0027057,FBgn0260985,FBgn0004106,FBgn0011474,FBgn0011785,FBgn0029504,FBgn0003612,FBgn0015546,FBgn0004855,FBgn0040273,FBgn0003277,FBgn0045035,FBgn0040347,FBgn0027054,FBg…
GO:0072089	stem cell proliferation	biological_process	5.5974e-09	9.9581e-08	50	3612	83	12231	FBgn0001624,FBgn0015589,FBgn0011225,FBgn0002121,FBgn0263289,FBgn0265434,FBgn0036480,FBgn0003720,FBgn0013469,FBgn0001104,FBgn0004106,FBgn0003520,FBgn0013765,FBgn0010300,FBgn0024555,FBgn0261854,FBgn0261451,FBgn0031799,FBgn0004009,FBgn0037481,FBgn0011300,FBgn0010341,FBgn0003205,FBgn0014018,FBgn0002873,FBgn0053193,FBgn0010109,FBgn0000404,FBgn0040080,FBgn0004921,FBgn0034975,FBgn0038167,FBgn0261885,FBg…
GO:0044093	positive regulation of molecular function	biological_process	6.0607e-09	1.0763e-07	53	3612	90	12231	FBgn0264492,FBgn0000273,FBgn0259791,FBgn0040038,FBgn0020510,FBgn0033902,FBgn0015269,FBgn0263006,FBgn0011676,FBgn0004907,FBgn0037345,FBgn0037363,FBgn0029512,FBgn0262559,FBgn0052179,FBgn0031458,FBgn0036746,FBgn0260753,FBgn0000352,FBgn0004435,FBgn0262733,FBgn0016081,FBgn0259216,FBgn0045073,FBgn0014340,FBgn0001086,FBgn0001222,FBgn0028509,FBgn0025743,FBgn0003870,FBgn0010909,FBgn0010303,FBgn0001123,FBg…
GO:0008017	microtubule binding	molecular_function	6.281e-09	1.1134e-07	56	3612	97	12231	FBgn0013726,FBgn0001202,FBgn0027948,FBgn0087002,FBgn0014133,FBgn0259099,FBgn0013718,FBgn0004381,FBgn0260991,FBgn0040208,FBgn0003520,FBgn0013765,FBgn0021760,FBgn0019968,FBgn0027066,FBgn0001308,FBgn0267002,FBgn0032243,FBgn0036059,FBgn0266521,FBgn0015589,FBgn0011225,FBgn0039925,FBgn0029903,FBgn0004387,FBgn0011692,FBgn0036480,FBgn0011606,FBgn0030268,FBgn0259173,FBgn0261385,FBgn0000283,FBgn0013733,FBg…
GO:0005813	centrosome	cellular_component	7.1859e-09	1.2715e-07	52	3612	88	12231	FBgn0061200,FBgn0039936,FBgn0002873,FBgn0040208,FBgn0013718,FBgn0038965,FBgn0001086,FBgn0010313,FBgn0027948,FBgn0262719,FBgn0033447,FBgn0000063,FBgn0015600,FBgn0259483,FBgn0000351,FBgn0036480,FBgn0011692,FBgn0003884,FBgn0017581,FBgn0086690,FBgn0030276,FBgn0023177,FBgn0035295,FBgn0026371,FBgn0036059,FBgn0013765,FBgn0032876,FBgn0021760,FBgn0031575,FBgn0002525,FBgn0001108,FBgn0000253,FBgn0260799,FBg…
GO:0034248	regulation of cellular amide metabolic process	biological_process	7.4094e-09	1.3086e-07	68	3612	126	12231	FBgn0260632,FBgn0004838,FBgn0052133,FBgn0016070,FBgn0265297,FBgn0038826,FBgn0027835,FBgn0040227,FBgn0034068,FBgn0031047,FBgn0260866,FBgn0086680,FBgn0086691,FBgn0003495,FBgn0034967,FBgn0011296,FBgn0086358,FBgn0263289,FBgn0019990,FBgn0028982,FBgn0260935,FBgn0259139,FBgn0000114,FBgn0085436,FBgn0026083,FBgn0262526,FBgn0003963,FBgn0022787,FBgn0052380,FBgn0028734,FBgn0264001,FBgn0035916,FBgn0264307,FBg…
GO:0005912	adherens junction	cellular_component	7.6119e-09	1.342e-07	48	3612	79	12231	FBgn0259212,FBgn0004049,FBgn0000017,FBgn0021818,FBgn0041789,FBgn0261873,FBgn0051158,FBgn0259685,FBgn0035101,FBgn0259745,FBgn0020440,FBgn0033987,FBgn0011739,FBgn0011661,FBgn0010215,FBgn0052528,FBgn0013733,FBgn0063485,FBgn0000578,FBgn0000008,FBgn0050372,FBgn0266671,FBgn0260799,FBgn0031850,FBgn0030530,FBgn0041096,FBgn0000244,FBgn0000464,FBgn0032731,FBgn0264959,FBgn0000667,FBgn0267698,FBgn0003391,FBg…
GO:0030111	regulation of Wnt signaling pathway	biological_process	8.1948e-09	1.4421e-07	43	3612	68	12231	FBgn0026597,FBgn0003041,FBgn0260934,FBgn0001332,FBgn0020309,FBgn0003415,FBgn0022764,FBgn0043900,FBgn0001139,FBgn0261279,FBgn0015589,FBgn0029123,FBgn0011692,FBgn0016917,FBgn0038065,FBgn0020251,FBgn0037098,FBgn0015024,FBgn0086356,FBgn0260635,FBgn0039282,FBgn0034709,FBgn0027548,FBgn0004839,FBgn0038755,FBgn0016977,FBgn0039110,FBgn0038862,FBgn0040271,FBgn0001075,FBgn0039907,FBgn0025638,FBgn0026181,FBg…
GO:0051235	maintenance of location	biological_process	8.4578e-09	1.4835e-07	51	3612	86	12231	FBgn0023216,FBgn0034072,FBgn0035206,FBgn0010379,FBgn0263120,FBgn0010051,FBgn0052451,FBgn0011202,FBgn0001250,FBgn0025725,FBgn0040080,FBgn0086356,FBgn0030608,FBgn0000250,FBgn0265434,FBgn0011656,FBgn0038197,FBgn0011692,FBgn0028968,FBgn0264357,FBgn0004397,FBgn0011747,FBgn0000244,FBgn0008635,FBgn0003557,FBgn0025724,FBgn0260934,FBgn0036449,FBgn0000667,FBgn0261788,FBgn0003041,FBgn0043884,FBgn0003090,FBg…
GO:0051965	positive regulation of synapse assembly	biological_process	8.4604e-09	1.4835e-07	22	3612	26	12231	FBgn0024234,FBgn0024277,FBgn0026015,FBgn0034265,FBgn0053094,FBgn0038747,FBgn0044826,FBgn0024179,FBgn0011817,FBgn0010415,FBgn0011571,FBgn0011655,FBgn0001624,FBgn0036257,FBgn0011648,FBgn0261788,FBgn0003716,FBgn0267698,FBgn0259174,FBgn0263111,FBgn0038063,FBgn0037884
GO:0044774	mitotic DNA integrity checkpoint	biological_process	8.7629e-09	1.5326e-07	47	3612	77	12231	FBgn0023213,FBgn0261278,FBgn0040066,FBgn0261437,FBgn0004855,FBgn0015546,FBgn0003612,FBgn0020633,FBgn0027054,FBgn0045035,FBgn0040347,FBgn0003277,FBgn0040273,FBgn0031885,FBgn0262527,FBgn0033260,FBgn0004419,FBgn0002878,FBgn0026143,FBgn0267351,FBgn0015509,FBgn0000541,FBgn0038578,FBgn0020238,FBgn0000064,FBgn0015799,FBgn0085436,FBgn0028837,FBgn0039710,FBgn0004367,FBgn0027053,FBgn0003732,FBgn0038016,FBg…
GO:0007093	mitotic cell cycle checkpoint	biological_process	8.7714e-09	1.5326e-07	54	3612	93	12231	FBgn0033897,FBgn0027338,FBgn0002901,FBgn0003268,FBgn0036239,FBgn0027057,FBgn0004106,FBgn0003884,FBgn0011785,FBgn0029504,FBgn0038827,FBgn0017550,FBgn0000063,FBgn0010173,FBgn0040075,FBgn0038016,FBgn0037874,FBgn0037121,FBgn0027053,FBgn0039710,FBgn0004367,FBgn0085436,FBgn0028837,FBgn0015799,FBgn0003732,FBgn0026143,FBgn0267351,FBgn0011737,FBgn0002878,FBgn0000064,FBgn0020238,FBgn0000541,FBgn0038578,FBg…
GO:0045448	mitotic cell cycle, embryonic	biological_process	9.0581e-09	1.5787e-07	29	3612	39	12231	FBgn0005624,FBgn0261278,FBgn0033890,FBgn0004367,FBgn0010314,FBgn0013263,FBgn0032105,FBgn0011202,FBgn0034314,FBgn0015600,FBgn0000629,FBgn0000404,FBgn0264922,FBgn0261823,FBgn0015625,FBgn0028734,FBgn0000173,FBgn0002441,FBgn0000405,FBgn0261618,FBgn0011020,FBgn0003525,FBgn0003042,FBgn0004907,FBgn0086899,FBgn0011737,FBgn0002901,FBgn0026371,FBgn0033081
GO:0048103	somatic stem cell division	biological_process	9.0679e-09	1.5787e-07	34	3612	49	12231	FBgn0024555,FBgn0261854,FBgn0261451,FBgn0010300,FBgn0003520,FBgn0013765,FBgn0001104,FBgn0004106,FBgn0004644,FBgn0036480,FBgn0003720,FBgn0003391,FBgn0004606,FBgn0016917,FBgn0265434,FBgn0002121,FBgn0011225,FBgn0001624,FBgn0038167,FBgn0003892,FBgn0040080,FBgn0004921,FBgn0000404,FBgn0002873,FBgn0010341,FBgn0021875,FBgn0001981,FBgn0004889,FBgn0002973,FBgn0011674,FBgn0020278,FBgn0004177,FBgn0026192,FBg…
GO:0043292	contractile fiber	cellular_component	9.3345e-09	1.6222e-07	33	3612	47	12231	FBgn0086906,FBgn0264695,FBgn0053519,FBgn0000064,FBgn0014863,FBgn0265356,FBgn0086708,FBgn0003149,FBgn0005666,FBgn0003721,FBgn0025641,FBgn0086442,FBgn0001091,FBgn0035499,FBgn0002773,FBgn0261836,FBgn0005633,FBgn0004028,FBgn0000667,FBgn0041096,FBgn0025790,FBgn0265434,FBgn0036641,FBgn0004117,FBgn0026059,FBgn0004169,FBgn0265487,FBgn0002772,FBgn0266599,FBgn0027052,FBgn0034072,FBgn0002789,FBgn0031037
GO:0007051	spindle organization	biological_process	9.5067e-09	1.6492e-07	117	3612	255	12231	FBgn0005655,FBgn0037632,FBgn0004379,FBgn0027500,FBgn0035370,FBgn0032444,FBgn0033845,FBgn0029969,FBgn0026181,FBgn0015754,FBgn0263197,FBgn0003545,FBgn0004378,FBgn0015019,FBgn0011737,FBgn0027783,FBgn0001233,FBgn0023213,FBgn0260987,FBgn0005593,FBgn0017579,FBgn0261278,FBgn0261787,FBgn0001108,FBgn0032105,FBgn0010314,FBgn0053094,FBgn0038834,FBgn0030268,FBgn0013756,FBgn0014127,FBgn0015625,FBgn0015818,FBg…
GO:0001738	morphogenesis of a polarized epithelium	biological_process	1.2255e-08	2.1222e-07	63	3612	115	12231	FBgn0261064,FBgn0250823,FBgn0261854,FBgn0015615,FBgn0001122,FBgn0026323,FBgn0004373,FBgn0004009,FBgn0001083,FBgn0260934,FBgn0261617,FBgn0265434,FBgn0015919,FBgn0035719,FBgn0003391,FBgn0001624,FBgn0003053,FBgn0041203,FBgn0263289,FBgn0003731,FBgn0002121,FBgn0000229,FBgn0037473,FBgn0085408,FBgn0037671,FBgn0001085,FBgn0014343,FBgn0010303,FBgn0010909,FBgn0003366,FBgn0000499,FBgn0004049,FBgn0031903,FBg…
GO:0001709	cell fate determination	biological_process	1.2465e-08	2.1547e-07	76	3612	147	12231	FBgn0259791,FBgn0001325,FBgn0259984,FBgn0001108,FBgn0020496,FBgn0010382,FBgn0000183,FBgn0262739,FBgn0011674,FBgn0261823,FBgn0004875,FBgn0261963,FBgn0004198,FBgn0015754,FBgn0004878,FBgn0028387,FBgn0001981,FBgn0000147,FBgn0016977,FBgn0004837,FBgn0004170,FBgn0020238,FBgn0033483,FBgn0001085,FBgn0039632,FBgn0011666,FBgn0003053,FBgn0043903,FBgn0010316,FBgn0002121,FBgn0003507,FBgn0016917,FBgn0011692,FBg…
GO:0033365	protein localization to organelle	biological_process	1.398e-08	2.4124e-07	83	3612	165	12231	FBgn0041585,FBgn0264922,FBgn0000119,FBgn0033194,FBgn0263198,FBgn0027868,FBgn0023216,FBgn0013563,FBgn0003205,FBgn0001079,FBgn0027359,FBgn0035295,FBgn0016041,FBgn0038810,FBgn0003268,FBgn0030530,FBgn0086358,FBgn0038808,FBgn0000611,FBgn0086357,FBgn0023423,FBgn0003654,FBgn0267727,FBgn0033052,FBgn0035947,FBgn0026207,FBgn0035233,FBgn0003310,FBgn0002413,FBgn0262866,FBgn0000253,FBgn0003371,FBgn0001197,FBg…
GO:0007422	peripheral nervous system development	biological_process	1.4796e-08	2.5487e-07	54	3612	94	12231	FBgn0015391,FBgn0001235,FBgn0259791,FBgn0002526,FBgn0086680,FBgn0010382,FBgn0014127,FBgn0040324,FBgn0003984,FBgn0011674,FBgn0260632,FBgn0001981,FBgn0003525,FBgn0004198,FBgn0002973,FBgn0003118,FBgn0016977,FBgn0002932,FBgn0000108,FBgn0004170,FBgn0024277,FBgn0029174,FBgn0086710,FBgn0061469,FBgn0013563,FBgn0003205,FBgn0014018,FBgn0033447,FBgn0003870,FBgn0023097,FBgn0000404,FBgn0014343,FBgn0265487,FBg…
GO:0030529	ribonucleoprotein complex	cellular_component	1.5484e-08	2.6626e-07	195	3612	476	12231	FBgn0023506,FBgn0263863,FBgn0086895,FBgn0086472,FBgn0035253,FBgn0015298,FBgn0033485,FBgn0029941,FBgn0026741,FBgn0033480,FBgn0002626,FBgn0030552,FBgn0051992,FBgn0053505,FBgn0037899,FBgn0027587,FBgn0262743,FBgn0260407,FBgn0265184,FBgn0031266,FBgn0004587,FBgn0266599,FBgn0044030,FBgn0024542,FBgn0086683,FBgn0020279,FBgn0034564,FBgn0261933,FBgn0087039,FBgn0267790,FBgn0039558,FBgn0004401,FBgn0037882,FBg…
GO:0051962	positive regulation of nervous system development	biological_process	1.558e-08	2.6743e-07	43	3612	69	12231	FBgn0259174,FBgn0263111,FBgn0002735,FBgn0004638,FBgn0017418,FBgn0004102,FBgn0011648,FBgn0003430,FBgn0036257,FBgn0013733,FBgn0011817,FBgn0029688,FBgn0040372,FBgn0011571,FBgn0024234,FBgn0038747,FBgn0034265,FBgn0053094,FBgn0003716,FBgn0267698,FBgn0003041,FBgn0261788,FBgn0037884,FBgn0038063,FBgn0261854,FBgn0001624,FBgn0003079,FBgn0011655,FBgn0013469,FBgn0032929,FBgn0010415,FBgn0025743,FBgn0034697,FBg…
GO:0000975	regulatory region DNA binding	molecular_function	1.6135e-08	2.7599e-07	59	3612	106	12231	FBgn0004170,FBgn0261793,FBgn0004837,FBgn0000370,FBgn0003687,FBgn0261963,FBgn0003430,FBgn0011648,FBgn0003042,FBgn0004198,FBgn0045759,FBgn0262527,FBgn0260632,FBgn0035499,FBgn0028685,FBgn0027054,FBgn0004795,FBgn0001168,FBgn0003862,FBgn0024371,FBgn0023076,FBgn0035993,FBgn0259789,FBgn0086613,FBgn0261239,FBgn0086680,FBgn0000099,FBgn0005624,FBgn0004666,FBgn0000606,FBgn0000251,FBgn0013269,FBgn0002521,FBg…
GO:0001067	regulatory region nucleic acid binding	molecular_function	1.6135e-08	2.7599e-07	59	3612	106	12231	FBgn0260749,FBgn0029711,FBgn0002521,FBgn0000251,FBgn0013269,FBgn0000439,FBgn0003964,FBgn0003507,FBgn0004606,FBgn0029504,FBgn0001150,FBgn0004859,FBgn0001180,FBgn0000137,FBgn0003870,FBgn0036398,FBgn0015240,FBgn0000546,FBgn0000413,FBgn0264954,FBgn0011766,FBgn0004607,FBgn0015799,FBgn0036892,FBgn0005638,FBgn0004396,FBgn0003339,FBgn0028789,FBgn0002576,FBgn0000370,FBgn0004837,FBgn0261793,FBgn0004170,FBg…
GO:0042048	olfactory behavior	biological_process	1.7799e-08	3.0393e-07	61	3612	111	12231	FBgn0250876,FBgn0041188,FBgn0000479,FBgn0003396,FBgn0040505,FBgn0263995,FBgn0010620,FBgn0041111,FBgn0036697,FBgn0024248,FBgn0003731,FBgn0263289,FBgn0016926,FBgn0250823,FBgn0265597,FBgn0053113,FBgn0000635,FBgn0050418,FBgn0259243,FBgn0262733,FBgn0259168,FBgn0027108,FBgn0045823,FBgn0014141,FBgn0022355,FBgn0028734,FBgn0035770,FBgn0029095,FBgn0010905,FBgn0266580,FBgn0002567,FBgn0004907,FBgn0003861,FBg…
GO:0003723	RNA binding	molecular_function	1.7954e-08	3.0603e-07	177	3612	425	12231	FBgn0032156,FBgn0011206,FBgn0005593,FBgn0035526,FBgn0025571,FBgn0026259,FBgn0033902,FBgn0017430,FBgn0037135,FBgn0037220,FBgn0027616,FBgn0033548,FBgn0264001,FBgn0028471,FBgn0264307,FBgn0052423,FBgn0024542,FBgn0086675,FBgn0024285,FBgn0035532,FBgn0087039,FBgn0267790,FBgn0034598,FBgn0260943,FBgn0004401,FBgn0002044,FBgn0034918,FBgn0265184,FBgn0034237,FBgn0265089,FBgn0037249,FBgn0033169,FBgn0004587,FBg…
GO:0005815	microtubule organizing center	cellular_component	2.0518e-08	3.4913e-07	55	3612	97	12231	FBgn0263197,FBgn0004378,FBgn0000147,FBgn0260439,FBgn0003124,FBgn0034451,FBgn0086757,FBgn0001233,FBgn0027500,FBgn0264848,FBgn0011020,FBgn0262699,FBgn0015754,FBgn0000283,FBgn0261004,FBgn0026620,FBgn0001108,FBgn0033578,FBgn0004177,FBgn0003371,FBgn0260799,FBgn0040207,FBgn0000253,FBgn0013765,FBgn0002525,FBgn0021760,FBgn0031575,FBgn0032876,FBgn0026431,FBgn0035295,FBgn0023177,FBgn0036059,FBgn0026371,FBg…
GO:0010256	endomembrane system organization	biological_process	2.1754e-08	3.6951e-07	69	3612	131	12231	FBgn0034697,FBgn0263598,FBgn0261983,FBgn0052380,FBgn0035965,FBgn0267378,FBgn0027948,FBgn0267390,FBgn0003268,FBgn0033075,FBgn0261014,FBgn0002914,FBgn0041781,FBgn0036919,FBgn0020510,FBgn0031842,FBgn0029870,FBgn0033179,FBgn0029818,FBgn0031673,FBgn0011708,FBgn0033476,FBgn0036368,FBgn0261984,FBgn0003392,FBgn0030365,FBgn0030503,FBgn0024833,FBgn0032614,FBgn0011202,FBgn0262125,FBgn0039188,FBgn0031005,FBg…
GO:0044449	contractile fiber part	cellular_component	2.2484e-08	3.8125e-07	32	3612	46	12231	FBgn0005633,FBgn0004028,FBgn0000667,FBgn0041096,FBgn0025790,FBgn0265434,FBgn0036641,FBgn0004117,FBgn0026059,FBgn0004169,FBgn0265487,FBgn0002772,FBgn0266599,FBgn0027052,FBgn0034072,FBgn0031037,FBgn0086906,FBgn0264695,FBgn0000064,FBgn0053519,FBgn0014863,FBgn0265356,FBgn0086708,FBgn0003149,FBgn0005666,FBgn0025641,FBgn0003721,FBgn0086442,FBgn0001091,FBgn0035499,FBgn0002773,FBgn0261836
GO:0010769	regulation of cell morphogenesis involved in differentiation	biological_process	2.3036e-08	3.8994e-07	40	3612	63	12231	FBgn0034697,FBgn0010341,FBgn0024277,FBgn0053193,FBgn0046704,FBgn0262125,FBgn0016081,FBgn0003513,FBgn0045852,FBgn0028734,FBgn0014133,FBgn0025741,FBgn0030276,FBgn0010473,FBgn0041203,FBgn0003041,FBgn0267698,FBgn0250823,FBgn0000464,FBgn0267002,FBgn0000606,FBgn0003744,FBgn0266084,FBgn0259984,FBgn0029157,FBgn0086901,FBgn0086680,FBgn0023172,FBgn0025641,FBgn0013733,FBgn0026375,FBgn0011739,FBgn0085447,FBg…
GO:0098552	side of membrane	cellular_component	2.3109e-08	3.9049e-07	28	3612	38	12231	FBgn0035965,FBgn0001123,FBgn0015269,FBgn0004650,FBgn0027843,FBgn0004921,FBgn0039155,FBgn0024277,FBgn0000384,FBgn0001105,FBgn0262473,FBgn0030011,FBgn0262169,FBgn0267252,FBgn0001965,FBgn0259927,FBgn0004435,FBgn0263076,FBgn0032116,FBgn0003969,FBgn0001122,FBgn0260499,FBgn0264691,FBgn0024941,FBgn0023510,FBgn0001104,FBgn0005390,FBgn0034476
GO:0030017	sarcomere	cellular_component	2.3658e-08	3.9909e-07	30	3612	42	12231	FBgn0086442,FBgn0266599,FBgn0001091,FBgn0035499,FBgn0025641,FBgn0003721,FBgn0004169,FBgn0265487,FBgn0031037,FBgn0034072,FBgn0261836,FBgn0027052,FBgn0041096,FBgn0000064,FBgn0053519,FBgn0005633,FBgn0000667,FBgn0264695,FBgn0004028,FBgn0086906,FBgn0005666,FBgn0265434,FBgn0003149,FBgn0036641,FBgn0026059,FBgn0004117,FBgn0265356,FBgn0014863,FBgn0025790,FBgn0086708
GO:0007266	Rho protein signal transduction	biological_process	2.3813e-08	4.01e-07	30	3612	42	12231	FBgn0023172,FBgn0031118,FBgn0025836,FBgn0035574,FBgn0026375,FBgn0086356,FBgn0050440,FBgn0085447,FBgn0264598,FBgn0264707,FBgn0030685,FBgn0010341,FBgn0265082,FBgn0000384,FBgn0024277,FBgn0086901,FBgn0001965,FBgn0035802,FBgn0031216,FBgn0025740,FBgn0032821,FBgn0044823,FBgn0003041,FBgn0262562,FBgn0053519,FBgn0032796,FBgn0261556,FBgn0039883,FBgn0026181,FBgn0036257
GO:0042327	positive regulation of phosphorylation	biological_process	2.4736e-08	4.1583e-07	51	3612	88	12231	FBgn0032388,FBgn0021818,FBgn0024811,FBgn0020238,FBgn0029840,FBgn0014006,FBgn0039566,FBgn0259685,FBgn0037363,FBgn0004907,FBgn0264493,FBgn0040011,FBgn0004638,FBgn0031885,FBgn0011573,FBgn0035437,FBgn0052179,FBgn0020510,FBgn0031633,FBgn0261119,FBgn0024329,FBgn0021796,FBgn0259791,FBgn0015402,FBgn0014135,FBgn0086677,FBgn0026323,FBgn0030018,FBgn0031883,FBgn0037093,FBgn0038504,FBgn0261524,FBgn0259483,FBg…
GO:0045475	locomotor rhythm	biological_process	2.5995e-08	4.3624e-07	39	3612	61	12231	FBgn0011640,FBgn0261403,FBgn0038693,FBgn0028734,FBgn0026086,FBgn0026083,FBgn0261617,FBgn0015221,FBgn0051992,FBgn0038402,FBgn0261268,FBgn0043903,FBgn0022382,FBgn0001624,FBgn0000527,FBgn0050446,FBgn0028622,FBgn0265598,FBgn0041188,FBgn0011205,FBgn0000479,FBgn0038197,FBgn0011656,FBgn0023423,FBgn0023076,FBgn0015269,FBgn0265042,FBgn0039536,FBgn0002413,FBgn0000259,FBgn0262866,FBgn0002917,FBgn0003371,FBg…
GO:0007178	transmembrane receptor protein serine/threonine kinase signaling pathway	biological_process	2.8083e-08	4.7048e-07	47	3612	79	12231	FBgn0034265,FBgn0031461,FBgn0262169,FBgn0024234,FBgn0023423,FBgn0262647,FBgn0015754,FBgn0011648,FBgn0025800,FBgn0040271,FBgn0029067,FBgn0039932,FBgn0038755,FBgn0010660,FBgn0085450,FBgn0029006,FBgn0030600,FBgn0263120,FBgn0027868,FBgn0024179,FBgn0061200,FBgn0011300,FBgn0010341,FBgn0020493,FBgn0003169,FBgn0012051,FBgn0031016,FBgn0265048,FBgn0000395,FBgn0263930,FBgn0033264,FBgn0039302,FBgn0263593,FBg…
GO:0007095	mitotic G2 DNA damage checkpoint	biological_process	2.8716e-08	4.7943e-07	43	3612	70	12231	FBgn0003612,FBgn0004855,FBgn0040273,FBgn0003277,FBgn0045035,FBgn0040347,FBgn0020633,FBgn0027054,FBgn0040066,FBgn0261278,FBgn0023213,FBgn0261437,FBgn0267351,FBgn0026143,FBgn0002878,FBgn0000064,FBgn0020238,FBgn0038578,FBgn0000541,FBgn0015509,FBgn0262527,FBgn0004419,FBgn0033260,FBgn0017550,FBgn0010173,FBgn0040075,FBgn0038016,FBgn0037874,FBgn0037121,FBgn0027053,FBgn0039710,FBgn0004367,FBgn0085436,FBg…
GO:0031572	G2 DNA damage checkpoint	biological_process	2.8716e-08	4.7943e-07	43	3612	70	12231	FBgn0033897,FBgn0027338,FBgn0002901,FBgn0036239,FBgn0027057,FBgn0004106,FBgn0011785,FBgn0017550,FBgn0040075,FBgn0010173,FBgn0038016,FBgn0037874,FBgn0037121,FBgn0027053,FBgn0004367,FBgn0039710,FBgn0028837,FBgn0085436,FBgn0015799,FBgn0003732,FBgn0026143,FBgn0267351,FBgn0002878,FBgn0000064,FBgn0020238,FBgn0038578,FBgn0000541,FBgn0015509,FBgn0262527,FBgn0004419,FBgn0033260,FBgn0003612,FBgn0004855,FBg…
GO:0001934	positive regulation of protein phosphorylation	biological_process	2.9317e-08	4.878e-07	50	3612	86	12231	FBgn0031633,FBgn0020510,FBgn0261119,FBgn0259791,FBgn0024329,FBgn0021796,FBgn0021818,FBgn0024811,FBgn0020238,FBgn0032388,FBgn0029840,FBgn0014006,FBgn0039566,FBgn0264493,FBgn0040011,FBgn0037363,FBgn0004907,FBgn0035437,FBgn0052179,FBgn0004638,FBgn0031885,FBgn0011573,FBgn0036932,FBgn0263782,FBgn0037874,FBgn0025743,FBgn0010303,FBgn0010909,FBgn0086346,FBgn0264922,FBgn0016081,FBgn0262733,FBgn0003205,FBg…
GO:0043549	regulation of kinase activity	biological_process	2.9317e-08	4.878e-07	50	3612	86	12231	FBgn0040505,FBgn0010315,FBgn0261524,FBgn0000351,FBgn0010316,FBgn0002121,FBgn0028546,FBgn0037816,FBgn0026323,FBgn0083992,FBgn0014135,FBgn0261786,FBgn0030018,FBgn0263237,FBgn0011217,FBgn0016081,FBgn0262733,FBgn0041171,FBgn0027053,FBgn0001086,FBgn0012058,FBgn0000229,FBgn0025743,FBgn0000404,FBgn0038183,FBgn0010909,FBgn0010303,FBgn0264922,FBgn0020440,FBgn0015399,FBgn0037363,FBgn0001297,FBgn0262699,FBg…
GO:0044212	transcription regulatory region DNA binding	molecular_function	3.0936e-08	5.1387e-07	58	3612	105	12231	FBgn0260749,FBgn0029711,FBgn0002521,FBgn0013269,FBgn0000251,FBgn0000439,FBgn0003507,FBgn0003964,FBgn0004606,FBgn0029504,FBgn0004859,FBgn0001150,FBgn0001180,FBgn0000137,FBgn0036398,FBgn0003870,FBgn0015240,FBgn0000546,FBgn0000413,FBgn0264954,FBgn0011766,FBgn0004607,FBgn0015799,FBgn0005638,FBgn0036892,FBgn0004396,FBgn0003339,FBgn0002576,FBgn0028789,FBgn0000370,FBgn0261793,FBgn0004837,FBgn0004170,FBg…
GO:0000988	transcription factor activity, protein binding	molecular_function	3.179e-08	5.2716e-07	67	3612	127	12231	FBgn0082598,FBgn0038760,FBgn0022764,FBgn0261617,FBgn0263667,FBgn0263593,FBgn0036374,FBgn0001139,FBgn0043900,FBgn0033749,FBgn0039559,FBgn0035542,FBgn0033486,FBgn0023097,FBgn0042085,FBgn0036761,FBgn0262732,FBgn0039907,FBgn0265523,FBgn0011836,FBgn0039904,FBgn0011715,FBgn0000370,FBgn0262582,FBgn0040020,FBgn0028387,FBgn0001324,FBgn0010575,FBgn0011648,FBgn0010774,FBgn0030093,FBgn0020496,FBgn0037359,FBg…
GO:0032386	regulation of intracellular transport	biological_process	3.3255e-08	5.5051e-07	42	3612	68	12231	FBgn0029709,FBgn0002413,FBgn0026207,FBgn0036141,FBgn0024921,FBgn0261385,FBgn0023423,FBgn0003371,FBgn0000253,FBgn0052654,FBgn0262866,FBgn0015622,FBgn0002044,FBgn0000352,FBgn0000017,FBgn0010660,FBgn0259685,FBgn0024833,FBgn0033260,FBgn0029818,FBgn0264493,FBgn0015754,FBgn0003892,FBgn0040228,FBgn0000250,FBgn0041585,FBgn0045073,FBgn0010379,FBgn0262125,FBgn0022213,FBgn0262743,FBgn0250823,FBgn0033075,FBg…
GO:0080134	regulation of response to stress	biological_process	3.8164e-08	6.3009e-07	95	3612	201	12231	FBgn0034070,FBgn0030959,FBgn0003612,FBgn0003495,FBgn0040323,FBgn0003371,FBgn0260866,FBgn0000253,FBgn0032157,FBgn0260936,FBgn0034068,FBgn0030505,FBgn0021796,FBgn0041174,FBgn0024811,FBgn0000711,FBgn0000541,FBgn0027360,FBgn0005632,FBgn0028990,FBgn0034240,FBgn0266717,FBgn0259704,FBgn0034476,FBgn0034897,FBgn0016078,FBgn0260632,FBgn0031885,FBgn0010389,FBgn0038570,FBgn0022787,FBgn0000229,FBgn0020621,FBg…
GO:0031032	actomyosin structure organization	biological_process	3.8234e-08	6.3009e-07	41	3612	66	12231	FBgn0011202,FBgn0262733,FBgn0034072,FBgn0053208,FBgn0001250,FBgn0013718,FBgn0000047,FBgn0003292,FBgn0267378,FBgn0013726,FBgn0004169,FBgn0036641,FBgn0011692,FBgn0265434,FBgn0041111,FBgn0041096,FBgn0004028,FBgn0003041,FBgn0000667,FBgn0038774,FBgn0005633,FBgn0041781,FBgn0263391,FBgn0261836,FBgn0266084,FBgn0002773,FBgn0002466,FBgn0259228,FBgn0025641,FBgn0036257,FBgn0003149,FBgn0026181,FBgn0005666,FBg…
GO:0008544	epidermis development	biological_process	3.836e-08	6.3009e-07	41	3612	66	12231	FBgn0003028,FBgn0031903,FBgn0001075,FBgn0259212,FBgn0016977,FBgn0011715,FBgn0002552,FBgn0005536,FBgn0026181,FBgn0002577,FBgn0264272,FBgn0027620,FBgn0035533,FBgn0002413,FBgn0039532,FBgn0003744,FBgn0003090,FBgn0001122,FBgn0004009,FBgn0261064,FBgn0015615,FBgn0260934,FBgn0024273,FBgn0001083,FBgn0003447,FBgn0001320,FBgn0004644,FBgn0004859,FBgn0010434,FBgn0265434,FBgn0035719,FBgn0041203,FBgn0002121,FBg…
GO:0019827	stem cell population maintenance	biological_process	3.8385e-08	6.3009e-07	41	3612	66	12231	FBgn0032515,FBgn0262169,FBgn0003371,FBgn0010382,FBgn0260936,FBgn0004581,FBgn0002643,FBgn0001169,FBgn0262739,FBgn0011648,FBgn0263510,FBgn0001981,FBgn0015754,FBgn0262527,FBgn0002932,FBgn0000499,FBgn0023216,FBgn0011217,FBgn0020493,FBgn0041184,FBgn0000413,FBgn0034975,FBgn0003169,FBgn0001086,FBgn0003391,FBgn0016917,FBgn0038197,FBgn0011207,FBgn0263930,FBgn0013469,FBgn0004197,FBgn0011666,FBgn0265778,FBg…
GO:0098727	maintenance of cell number	biological_process	3.8385e-08	6.3009e-07	41	3612	66	12231	FBgn0011655,FBgn0265778,FBgn0003731,FBgn0004197,FBgn0011666,FBgn0263930,FBgn0013469,FBgn0011207,FBgn0016917,FBgn0003391,FBgn0038197,FBgn0003716,FBgn0021760,FBgn0026597,FBgn0000114,FBgn0039120,FBgn0004009,FBgn0041184,FBgn0020493,FBgn0011217,FBgn0023216,FBgn0000499,FBgn0001086,FBgn0003169,FBgn0034975,FBgn0000413,FBgn0262527,FBgn0001981,FBgn0015754,FBgn0263510,FBgn0011648,FBgn0002932,FBgn0260936,FBg…
GO:0005694	chromosome	cellular_component	4.0475e-08	6.6329e-07	209	3612	522	12231	FBgn0030506,FBgn0037481,FBgn0262526,FBgn0028707,FBgn0039680,FBgn0036398,FBgn0024188,FBgn0003870,FBgn0004867,FBgn0000546,FBgn0014857,FBgn0264922,FBgn0034726,FBgn0010313,FBgn0038016,FBgn0024807,FBgn0037874,FBgn0029133,FBgn0001086,FBgn0011763,FBgn0039403,FBgn0012058,FBgn0053875,FBgn0086694,FBgn0260985,FBgn0032487,FBgn0263933,FBgn0263600,FBgn0053804,FBgn0023518,FBgn0011764,FBgn0028982,FBgn0265193,FBg…
GO:0006469	negative regulation of protein kinase activity	biological_process	4.0632e-08	6.6363e-07	23	3612	29	12231	FBgn0027053,FBgn0026192,FBgn0011217,FBgn0010314,FBgn0003371,FBgn0041171,FBgn0001086,FBgn0012058,FBgn0000229,FBgn0040206,FBgn0002121,FBgn0264848,FBgn0004638,FBgn0020440,FBgn0015399,FBgn0262699,FBgn0000351,FBgn0020224,FBgn0011737,FBgn0261786,FBgn0028546,FBgn0083992,FBgn0036844
GO:0033673	negative regulation of kinase activity	biological_process	4.0632e-08	6.6363e-07	23	3612	29	12231	FBgn0001086,FBgn0012058,FBgn0000229,FBgn0026192,FBgn0027053,FBgn0003371,FBgn0011217,FBgn0010314,FBgn0041171,FBgn0011737,FBgn0020224,FBgn0261786,FBgn0028546,FBgn0036844,FBgn0083992,FBgn0040206,FBgn0002121,FBgn0264848,FBgn0004638,FBgn0020440,FBgn0015399,FBgn0000351,FBgn0262699
GO:0032940	secretion by cell	biological_process	4.3769e-08	7.1368e-07	91	3612	189	12231	FBgn0027356,FBgn0027575,FBgn0026562,FBgn0033902,FBgn0028969,FBgn0036141,FBgn0265998,FBgn0038747,FBgn0266758,FBgn0266671,FBgn0053094,FBgn0039212,FBgn0000183,FBgn0000257,FBgn0004378,FBgn0030089,FBgn0261041,FBgn0027497,FBgn0027505,FBgn0033995,FBgn0000319,FBgn0026634,FBgn0266599,FBgn0013342,FBgn0005586,FBgn0264855,FBgn0259246,FBgn0031312,FBgn0262125,FBgn0011202,FBgn0261617,FBgn0004179,FBgn0001308,FBg…
GO:0019941	modification-dependent protein catabolic process	biological_process	4.4223e-08	7.1988e-07	113	3612	250	12231	FBgn0266711,FBgn0010382,FBgn0010314,FBgn0023511,FBgn0086134,FBgn0030366,FBgn0028685,FBgn0027054,FBgn0003410,FBgn0038515,FBgn0013756,FBgn0051721,FBgn0029512,FBgn0017418,FBgn0015283,FBgn0050382,FBgn0260940,FBgn0052707,FBgn0259685,FBgn0267351,FBgn0259174,FBgn0029006,FBgn0038862,FBgn0011327,FBgn0011217,FBgn0035402,FBgn0052085,FBgn0086359,FBgn0030674,FBgn0061469,FBgn0037659,FBgn0033486,FBgn0031549,FBg…
GO:0022416	chaeta development	biological_process	4.4713e-08	7.2665e-07	56	3612	101	12231	FBgn0028387,FBgn0014906,FBgn0001324,FBgn0031149,FBgn0010470,FBgn0036372,FBgn0030328,FBgn0004170,FBgn0038755,FBgn0016977,FBgn0261285,FBgn0016797,FBgn0003371,FBgn0005636,FBgn0020496,FBgn0264492,FBgn0037298,FBgn0265998,FBgn0034083,FBgn0003744,FBgn0002643,FBgn0260462,FBgn0020510,FBgn0001168,FBgn0262160,FBgn0011771,FBgn0263930,FBgn0265598,FBgn0021872,FBgn0041188,FBgn0004449,FBgn0013764,FBgn0263933,FBg…
GO:0045995	regulation of embryonic development	biological_process	4.4981e-08	7.2979e-07	44	3612	73	12231	FBgn0000384,FBgn0039532,FBgn0261278,FBgn0000273,FBgn0002526,FBgn0261397,FBgn0023172,FBgn0016034,FBgn0063485,FBgn0034314,FBgn0261563,FBgn0004875,FBgn0000615,FBgn0002441,FBgn0004838,FBgn0000173,FBgn0002577,FBgn0000181,FBgn0003525,FBgn0259212,FBgn0033081,FBgn0003483,FBgn0039704,FBgn0004367,FBgn0036985,FBgn0066365,FBgn0000499,FBgn0000723,FBgn0013343,FBgn0011202,FBgn0000404,FBgn0003870,FBgn0010909,FBg…
GO:0071011	precatalytic spliceosome	cellular_component	4.6239e-08	7.4895e-07	75	3612	148	12231	FBgn0265574,FBgn0039566,FBgn0024285,FBgn0032388,FBgn0004401,FBgn0037882,FBgn0039558,FBgn0261933,FBgn0050122,FBgn0024542,FBgn0086683,FBgn0037220,FBgn0024191,FBgn0261119,FBgn0015818,FBgn0032248,FBgn0003261,FBgn0025571,FBgn0010774,FBgn0031883,FBgn0033089,FBgn0005411,FBgn0029941,FBgn0261791,FBgn0037737,FBgn0261641,FBgn0035253,FBgn0086895,FBgn0003742,FBgn0015331,FBgn0266599,FBgn0004587,FBgn0031266,FBg…
GO:0044257	cellular protein catabolic process	biological_process	4.7376e-08	7.6482e-07	114	3612	253	12231	FBgn0038385,FBgn0033639,FBgn0032208,FBgn0028978,FBgn0015509,FBgn0031187,FBgn0052479,FBgn0020224,FBgn0005632,FBgn0033260,FBgn0262699,FBgn0035959,FBgn0016697,FBgn0036897,FBgn0036994,FBgn0264848,FBgn0028691,FBgn0002413,FBgn0052850,FBgn0031107,FBgn0039402,FBgn0032956,FBgn0011661,FBgn0031773,FBgn0016038,FBgn0023423,FBgn0028476,FBgn0003371,FBgn0037760,FBgn0040294,FBgn0261394,FBgn0260936,FBgn0026326,FBg…
GO:0051603	proteolysis involved in cellular protein catabolic process	biological_process	4.7376e-08	7.6482e-07	114	3612	253	12231	FBgn0052479,FBgn0020224,FBgn0005632,FBgn0031187,FBgn0032208,FBgn0038385,FBgn0033639,FBgn0028978,FBgn0015509,FBgn0028691,FBgn0036994,FBgn0264848,FBgn0035959,FBgn0016697,FBgn0036897,FBgn0033260,FBgn0262699,FBgn0016038,FBgn0023423,FBgn0031773,FBgn0011661,FBgn0002413,FBgn0052850,FBgn0039402,FBgn0031107,FBgn0032956,FBgn0261394,FBgn0260936,FBgn0026326,FBgn0040294,FBgn0004436,FBgn0037760,FBgn0003371,FBg…
GO:0010389	regulation of G2/M transition of mitotic cell cycle	biological_process	4.8334e-08	7.7772e-07	47	3612	80	12231	FBgn0023213,FBgn0261278,FBgn0040066,FBgn0050342,FBgn0261437,FBgn0002914,FBgn0004855,FBgn0003612,FBgn0027054,FBgn0015625,FBgn0020633,FBgn0003277,FBgn0045035,FBgn0040347,FBgn0040273,FBgn0262527,FBgn0033260,FBgn0004419,FBgn0002878,FBgn0267351,FBgn0026143,FBgn0015509,FBgn0038578,FBgn0000541,FBgn0020238,FBgn0000064,FBgn0015799,FBgn0085436,FBgn0028837,FBgn0039710,FBgn0004367,FBgn0037327,FBgn0027053,FBg…
GO:1902749	regulation of cell cycle G2/M phase transition	biological_process	4.8334e-08	7.7772e-07	47	3612	80	12231	FBgn0038016,FBgn0010173,FBgn0040075,FBgn0017550,FBgn0037121,FBgn0037874,FBgn0085436,FBgn0028837,FBgn0015799,FBgn0039710,FBgn0004367,FBgn0037327,FBgn0027053,FBgn0003732,FBgn0002901,FBgn0027338,FBgn0033897,FBgn0027057,FBgn0036239,FBgn0011785,FBgn0004106,FBgn0004855,FBgn0003612,FBgn0015625,FBgn0027054,FBgn0020633,FBgn0045035,FBgn0040347,FBgn0003277,FBgn0040273,FBgn0023213,FBgn0261278,FBgn0040066,FBg…
GO:0003774	motor activity	molecular_function	4.8582e-08	7.8042e-07	47	3612	80	12231	FBgn0265434,FBgn0039925,FBgn0004387,FBgn0026059,FBgn0011606,FBgn0011692,FBgn0030276,FBgn0013811,FBgn0011225,FBgn0019968,FBgn0001308,FBgn0035581,FBgn0267002,FBgn0032243,FBgn0010235,FBgn0010246,FBgn0035256,FBgn0004381,FBgn0037726,FBgn0002772,FBgn0086362,FBgn0003149,FBgn0001313,FBgn0004379,FBgn0013812,FBgn0000352,FBgn0026141,FBgn0003392,FBgn0267431,FBgn0004378,FBgn0003545,FBgn0264695,FBgn0263076,FBg…
GO:0044818	mitotic G2/M transition checkpoint	biological_process	5.2116e-08	8.3582e-07	43	3612	71	12231	FBgn0002878,FBgn0026143,FBgn0267351,FBgn0038578,FBgn0000541,FBgn0015509,FBgn0000064,FBgn0020238,FBgn0262527,FBgn0033260,FBgn0004419,FBgn0004855,FBgn0003612,FBgn0027054,FBgn0020633,FBgn0040273,FBgn0045035,FBgn0040347,FBgn0003277,FBgn0023213,FBgn0040066,FBgn0261278,FBgn0261437,FBgn0027338,FBgn0002901,FBgn0033897,FBgn0036239,FBgn0027057,FBgn0011785,FBgn0004106,FBgn0010173,FBgn0040075,FBgn0038016,FBg…
GO:0030016	myofibril	cellular_component	5.3654e-08	8.5909e-07	31	3612	45	12231	FBgn0086708,FBgn0025790,FBgn0014863,FBgn0265356,FBgn0036641,FBgn0026059,FBgn0004117,FBgn0003149,FBgn0005666,FBgn0265434,FBgn0086906,FBgn0004028,FBgn0000667,FBgn0264695,FBgn0005633,FBgn0000064,FBgn0053519,FBgn0041096,FBgn0027052,FBgn0002773,FBgn0261836,FBgn0034072,FBgn0031037,FBgn0265487,FBgn0004169,FBgn0025641,FBgn0003721,FBgn0035499,FBgn0001091,FBgn0086442,FBgn0266599
GO:0000082	G1/S transition of mitotic cell cycle	biological_process	5.5946e-08	8.9286e-07	26	3612	35	12231	FBgn0031885,FBgn0003731,FBgn0010316,FBgn0002783,FBgn0003139,FBgn0011648,FBgn0029504,FBgn0004859,FBgn0004106,FBgn0034646,FBgn0004837,FBgn0026143,FBgn0011766,FBgn0023213,FBgn0015799,FBgn0041191,FBgn0000212,FBgn0001965,FBgn0039858,FBgn0003205,FBgn0010382,FBgn0035194,FBgn0024371,FBgn0039403,FBgn0011739,FBgn0029133
GO:0044843	cell cycle G1/S phase transition	biological_process	5.5946e-08	8.9286e-07	26	3612	35	12231	FBgn0039403,FBgn0011739,FBgn0029133,FBgn0035194,FBgn0024371,FBgn0003205,FBgn0039858,FBgn0001965,FBgn0010382,FBgn0023213,FBgn0011766,FBgn0015799,FBgn0041191,FBgn0000212,FBgn0034646,FBgn0004837,FBgn0026143,FBgn0003139,FBgn0002783,FBgn0029504,FBgn0011648,FBgn0004859,FBgn0004106,FBgn0031885,FBgn0003731,FBgn0010316
GO:0043632	modification-dependent macromolecule catabolic process	biological_process	5.6951e-08	9.0712e-07	113	3612	251	12231	FBgn0050421,FBgn0002431,FBgn0039667,FBgn0261786,FBgn0003557,FBgn0013717,FBgn0033886,FBgn0039875,FBgn0003884,FBgn0030863,FBgn0000351,FBgn0000404,FBgn0036196,FBgn0039632,FBgn0020257,FBgn0086346,FBgn0029891,FBgn0031549,FBgn0033486,FBgn0032467,FBgn0260635,FBgn0030674,FBgn0086359,FBgn0037659,FBgn0061469,FBgn0011217,FBgn0052085,FBgn0035402,FBgn0259685,FBgn0267351,FBgn0260940,FBgn0052707,FBgn0259174,FBg…
GO:0048639	positive regulation of developmental growth	biological_process	5.7026e-08	9.0712e-07	38	3612	60	12231	FBgn0037874,FBgn0039924,FBgn0010415,FBgn0010379,FBgn0013984,FBgn0024179,FBgn0011300,FBgn0024277,FBgn0266557,FBgn0037884,FBgn0038063,FBgn0030530,FBgn0003716,FBgn0267698,FBgn0261788,FBgn0261786,FBgn0261524,FBgn0011655,FBgn0024248,FBgn0036934,FBgn0001624,FBgn0263933,FBgn0011571,FBgn0266756,FBgn0011817,FBgn0013733,FBgn0015269,FBgn0034265,FBgn0053094,FBgn0015279,FBgn0038747,FBgn0024234,FBgn0021796,FBg…
GO:0045859	regulation of protein kinase activity	biological_process	5.8575e-08	9.3025e-07	49	3612	85	12231	FBgn0025674,FBgn0015625,FBgn0020510,FBgn0026192,FBgn0259791,FBgn0003371,FBgn0010314,FBgn0011737,FBgn0020224,FBgn0036844,FBgn0264848,FBgn0004638,FBgn0040206,FBgn0000405,FBgn0025455,FBgn0052179,FBgn0262699,FBgn0037363,FBgn0001297,FBgn0020440,FBgn0015399,FBgn0264922,FBgn0010909,FBgn0038183,FBgn0010303,FBgn0000404,FBgn0025743,FBgn0000229,FBgn0012058,FBgn0001086,FBgn0027053,FBgn0041171,FBgn0262733,FBg…
GO:0051338	regulation of transferase activity	biological_process	5.8683e-08	9.3045e-07	57	3612	104	12231	FBgn0011737,FBgn0020224,FBgn0036844,FBgn0040206,FBgn0000405,FBgn0025455,FBgn0052179,FBgn0004638,FBgn0264848,FBgn0038286,FBgn0020440,FBgn0015399,FBgn0262699,FBgn0001297,FBgn0037363,FBgn0025674,FBgn0013756,FBgn0015625,FBgn0020510,FBgn0026192,FBgn0026326,FBgn0259791,FBgn0003371,FBgn0010314,FBgn0010382,FBgn0038058,FBgn0261786,FBgn0030018,FBgn0026323,FBgn0037816,FBgn0028546,FBgn0014135,FBgn0003268,FBg…
GO:0044431	Golgi apparatus part	cellular_component	6.2919e-08	9.9599e-07	59	3612	109	12231	FBgn0000319,FBgn0001087,FBgn0026634,FBgn0031985,FBgn0001970,FBgn0262125,FBgn0044871,FBgn0039188,FBgn0025725,FBgn0034697,FBgn0008635,FBgn0037884,FBgn0033901,FBgn0003268,FBgn0043550,FBgn0028538,FBgn0025724,FBgn0032361,FBgn0020655,FBgn0038223,FBgn0020251,FBgn0039132,FBgn0031106,FBgn0031676,FBgn0264561,FBgn0261279,FBgn0264560,FBgn0028968,FBgn0031530,FBgn0031882,FBgn0031681,FBgn0029688,FBgn0259170,FBg…
GO:0005819	spindle	cellular_component	6.4515e-08	1.0196e-06	54	3612	97	12231	FBgn0003884,FBgn0011606,FBgn0011692,FBgn0011205,FBgn0026378,FBgn0024227,FBgn0020255,FBgn0036059,FBgn0026431,FBgn0027066,FBgn0019968,FBgn0003268,FBgn0002525,FBgn0021760,FBgn0013765,FBgn0260991,FBgn0061200,FBgn0002873,FBgn0039936,FBgn0031020,FBgn0044323,FBgn0001086,FBgn0086356,FBgn0000063,FBgn0027948,FBgn0015600,FBgn0015754,FBgn0262699,FBgn0033845,FBgn0000405,FBgn0264848,FBgn0004379,FBgn0086757,FBg…
GO:0000122	negative regulation of transcription from RNA polymerase II promoter	biological_process	6.4758e-08	1.0218e-06	77	3612	154	12231	FBgn0025456,FBgn0000439,FBgn0004897,FBgn0015371,FBgn0017578,FBgn0001139,FBgn0029504,FBgn0002931,FBgn0014143,FBgn0001320,FBgn0001150,FBgn0000504,FBgn0023509,FBgn0263979,FBgn0015799,FBgn0011766,FBgn0000179,FBgn0033846,FBgn0014343,FBgn0002441,FBgn0261963,FBgn0003430,FBgn0004198,FBgn0010575,FBgn0036134,FBgn0001981,FBgn0262519,FBgn0262582,FBgn0039932,FBgn0004837,FBgn0002735,FBgn0003028,FBgn0040318,FBg…
GO:0007298	border follicle cell migration	biological_process	6.6526e-08	1.048e-06	61	3612	114	12231	FBgn0032363,FBgn0024811,FBgn0003392,FBgn0020224,FBgn0264695,FBgn0262127,FBgn0020620,FBgn0015754,FBgn0027505,FBgn0001297,FBgn0052179,FBgn0004838,FBgn0031450,FBgn0003984,FBgn0011739,FBgn0261456,FBgn0023423,FBgn0266671,FBgn0041092,FBgn0000578,FBgn0000482,FBgn0259984,FBgn0003416,FBgn0026192,FBgn0263987,FBgn0036059,FBgn0041096,FBgn0260934,FBgn0262740,FBgn0053558,FBgn0003388,FBgn0003391,FBgn0016917,FBg…
GO:0006914	autophagy	biological_process	7.0636e-08	1.111e-06	56	3612	102	12231	FBgn0260439,FBgn0041789,FBgn0259678,FBgn0028582,FBgn0040491,FBgn0000567,FBgn0265988,FBgn0025800,FBgn0034897,FBgn0262516,FBgn0266717,FBgn0034476,FBgn0037363,FBgn0002567,FBgn0003943,FBgn0004436,FBgn0038325,FBgn0039705,FBgn0031049,FBgn0021796,FBgn0015279,FBgn0026317,FBgn0039636,FBgn0004177,FBgn0031461,FBgn0260749,FBgn0040475,FBgn0034646,FBgn0052672,FBgn0041100,FBgn0013269,FBgn0026323,FBgn0264357,FBg…
GO:0010975	regulation of neuron projection development	biological_process	7.0755e-08	1.111e-06	41	3612	67	12231	FBgn0030276,FBgn0010473,FBgn0041203,FBgn0003041,FBgn0267698,FBgn0267002,FBgn0000464,FBgn0024277,FBgn0010341,FBgn0034697,FBgn0016081,FBgn0262125,FBgn0010379,FBgn0046704,FBgn0053193,FBgn0003513,FBgn0014133,FBgn0045852,FBgn0028734,FBgn0025741,FBgn0015754,FBgn0266450,FBgn0026181,FBgn0030057,FBgn0011259,FBgn0000606,FBgn0003744,FBgn0086680,FBgn0015279,FBgn0086901,FBgn0259984,FBgn0029157,FBgn0026375,FBg…
GO:0035152	regulation of tube architecture, open tracheal system	biological_process	7.9381e-08	1.2445e-06	44	3612	74	12231	FBgn0003392,FBgn0031879,FBgn0001321,FBgn0001075,FBgn0036844,FBgn0035049,FBgn0001316,FBgn0015777,FBgn0010238,FBgn0266369,FBgn0002921,FBgn0028969,FBgn0025641,FBgn0013733,FBgn0086901,FBgn0034408,FBgn0032421,FBgn0041174,FBgn0086657,FBgn0001311,FBgn0014135,FBgn0013997,FBgn0000635,FBgn0001320,FBgn0010434,FBgn0265434,FBgn0003391,FBgn0003254,FBgn0024248,FBgn0003731,FBgn0260653,FBgn0028968,FBgn0264560,FBg…
GO:0019898	extrinsic component of membrane	cellular_component	8.1813e-08	1.2806e-06	40	3612	65	12231	FBgn0024277,FBgn0265082,FBgn0029174,FBgn0000723,FBgn0001965,FBgn0001123,FBgn0015513,FBgn0004921,FBgn0024941,FBgn0023510,FBgn0020622,FBgn0040069,FBgn0001104,FBgn0010434,FBgn0263930,FBgn0001253,FBgn0260935,FBgn0003391,FBgn0259927,FBgn0025878,FBgn0001122,FBgn0002938,FBgn0000384,FBgn0001105,FBgn0030011,FBgn0039636,FBgn0015279,FBgn0038058,FBgn0267252,FBgn0011661,FBgn0010215,FBgn0264691,FBgn0262738,FBg…
GO:0006511	ubiquitin-dependent protein catabolic process	biological_process	8.2263e-08	1.2855e-06	111	3612	247	12231	FBgn0017418,FBgn0015283,FBgn0050382,FBgn0052707,FBgn0260940,FBgn0259685,FBgn0267351,FBgn0259174,FBgn0038862,FBgn0011327,FBgn0029006,FBgn0010382,FBgn0266711,FBgn0010314,FBgn0023511,FBgn0086134,FBgn0028685,FBgn0030366,FBgn0003410,FBgn0027054,FBgn0038515,FBgn0013756,FBgn0051721,FBgn0030863,FBgn0003884,FBgn0033886,FBgn0039875,FBgn0000351,FBgn0013717,FBgn0003557,FBgn0050421,FBgn0261786,FBgn0002431,FBg…
GO:1902850	microtubule cytoskeleton organization involved in mitosis	biological_process	8.9834e-08	1.4016e-06	34	3612	52	12231	FBgn0259483,FBgn0011606,FBgn0011692,FBgn0024227,FBgn0038585,FBgn0010621,FBgn0021760,FBgn0023509,FBgn0015282,FBgn0260991,FBgn0264694,FBgn0086356,FBgn0267378,FBgn0037632,FBgn0004379,FBgn0032444,FBgn0035370,FBgn0027500,FBgn0030500,FBgn0035676,FBgn0015019,FBgn0260439,FBgn0002914,FBgn0001108,FBgn0032105,FBgn0000253,FBgn0041174,FBgn0260987,FBgn0261394,FBgn0026326,FBgn0002924,FBgn0040232,FBgn0086134,FBg…
GO:0045172	germline ring canal	cellular_component	9.1425e-08	1.4242e-06	21	3612	26	12231	FBgn0261268,FBgn0020238,FBgn0032848,FBgn0027579,FBgn0021760,FBgn0260934,FBgn0011692,FBgn0004907,FBgn0263593,FBgn0011225,FBgn0039232,FBgn0001301,FBgn0013726,FBgn0261385,FBgn0004650,FBgn0262733,FBgn0003371,FBgn0263391,FBgn0014029,FBgn0014141,FBgn0045823
GO:0046903	secretion	biological_process	1.0178e-07	1.5829e-06	93	3612	197	12231	FBgn0261617,FBgn0004179,FBgn0001308,FBgn0259824,FBgn0039900,FBgn0026378,FBgn0267002,FBgn0261279,FBgn0264560,FBgn0030341,FBgn0002121,FBgn0016975,FBgn0031106,FBgn0000319,FBgn0026634,FBgn0266599,FBgn0013342,FBgn0005586,FBgn0264855,FBgn0259246,FBgn0031312,FBgn0262125,FBgn0011202,FBgn0000257,FBgn0004378,FBgn0030089,FBgn0261041,FBgn0027497,FBgn0033995,FBgn0027505,FBgn0027575,FBgn0027356,FBgn0026562,FBg…
GO:0007613	memory	biological_process	1.0282e-07	1.5966e-06	54	3612	98	12231	FBgn0003996,FBgn0038934,FBgn0263987,FBgn0000422,FBgn0037705,FBgn0266579,FBgn0000273,FBgn0023479,FBgn0015269,FBgn0261934,FBgn0040372,FBgn0023023,FBgn0004648,FBgn0004638,FBgn0264307,FBgn0250753,FBgn0004837,FBgn0000108,FBgn0002932,FBgn0266098,FBgn0003392,FBgn0030412,FBgn0017590,FBgn0000119,FBgn0266572,FBgn0037913,FBgn0041184,FBgn0013759,FBgn0266557,FBgn0061469,FBgn0259246,FBgn0045823,FBgn0000721,FBg…
GO:0048732	gland development	biological_process	1.039e-07	1.6107e-06	69	3612	135	12231	FBgn0003716,FBgn0003460,FBgn0263864,FBgn0003507,FBgn0002121,FBgn0003254,FBgn0264560,FBgn0001150,FBgn0003391,FBgn0016917,FBgn0001085,FBgn0014141,FBgn0004396,FBgn0032006,FBgn0001250,FBgn0267348,FBgn0003339,FBgn0259685,FBgn0085407,FBgn0264089,FBgn0262559,FBgn0011648,FBgn0001168,FBgn0028969,FBgn0019972,FBgn0039532,FBgn0000543,FBgn0001235,FBgn0015279,FBgn0259984,FBgn0264959,FBgn0035851,FBgn0000320,FBg…
GO:0009894	regulation of catabolic process	biological_process	1.0448e-07	1.6172e-06	67	3612	130	12231	FBgn0034476,FBgn0002567,FBgn0266717,FBgn0264848,FBgn0028978,FBgn0003483,FBgn0041789,FBgn0031461,FBgn0026317,FBgn0003371,FBgn0021796,FBgn0026326,FBgn0039705,FBgn0002413,FBgn0003612,FBgn0038197,FBgn0260794,FBgn0086357,FBgn0003079,FBgn0003268,FBgn0026371,FBgn0261014,FBgn0052672,FBgn0034646,FBgn0003205,FBgn0263198,FBgn0026238,FBgn0027053,FBgn0011300,FBgn0036892,FBgn0000229,FBgn0261983,FBgn0015024,FBg…
GO:0007405	neuroblast proliferation	biological_process	1.0885e-07	1.6821e-06	42	3612	70	12231	FBgn0002735,FBgn0003124,FBgn0004889,FBgn0015754,FBgn0001981,FBgn0003430,FBgn0002973,FBgn0002783,FBgn0002441,FBgn0261885,FBgn0011674,FBgn0020278,FBgn0004177,FBgn0000212,FBgn0026192,FBgn0001105,FBgn0261854,FBgn0261451,FBgn0024555,FBgn0010300,FBgn0003520,FBgn0013765,FBgn0036480,FBgn0013469,FBgn0003720,FBgn0004106,FBgn0001104,FBgn0265434,FBgn0011225,FBgn0002121,FBgn0001624,FBgn0015589,FBgn0038167,FBg…
GO:0045177	apical part of cell	cellular_component	1.1108e-07	1.7139e-06	56	3612	103	12231	FBgn0002577,FBgn0016078,FBgn0263111,FBgn0021818,FBgn0000017,FBgn0031879,FBgn0038412,FBgn0262867,FBgn0259685,FBgn0005536,FBgn0261873,FBgn0262127,FBgn0041781,FBgn0039709,FBgn0000008,FBgn0028400,FBgn0026192,FBgn0034408,FBgn0011674,FBgn0039232,FBgn0035574,FBgn0023172,FBgn0020278,FBgn0259173,FBgn0001104,FBgn0004359,FBgn0265434,FBgn0036715,FBgn0043903,FBgn0004197,FBgn0010620,FBgn0001624,FBgn0015589,FBg…
GO:0005681	spliceosomal complex	cellular_component	1.1429e-07	1.7607e-06	86	3612	179	12231	FBgn0086895,FBgn0023506,FBgn0003742,FBgn0037737,FBgn0261641,FBgn0035253,FBgn0029941,FBgn0261791,FBgn0031883,FBgn0005411,FBgn0033089,FBgn0027587,FBgn0263396,FBgn0014189,FBgn0265184,FBgn0031266,FBgn0266599,FBgn0004587,FBgn0015331,FBgn0086683,FBgn0024542,FBgn0033339,FBgn0050122,FBgn0034564,FBgn0261933,FBgn0004401,FBgn0037882,FBgn0032388,FBgn0039558,FBgn0265574,FBgn0039566,FBgn0024285,FBgn0031114,FBg…
GO:0051276	chromosome organization	biological_process	1.2581e-07	1.9351e-06	208	3612	526	12231	FBgn0039227,FBgn0030500,FBgn0031885,FBgn0052343,FBgn0034958,FBgn0034728,FBgn0036804,FBgn0031540,FBgn0030891,FBgn0000283,FBgn0015546,FBgn0025463,FBgn0263987,FBgn0038546,FBgn0002466,FBgn0027835,FBgn0010328,FBgn0000253,FBgn0030082,FBgn0022786,FBgn0265193,FBgn0016756,FBgn0021760,FBgn0259139,FBgn0002521,FBgn0036059,FBgn0029094,FBgn0039067,FBgn0263933,FBgn0086694,FBgn0260985,FBgn0011764,FBgn0087035,FBg…
GO:0006915	apoptotic process	biological_process	1.2973e-07	1.9922e-06	87	3612	182	12231	FBgn0266717,FBgn0000352,FBgn0015509,FBgn0259108,FBgn0025825,FBgn0260936,FBgn0004436,FBgn0040038,FBgn0037007,FBgn0051005,FBgn0002413,FBgn0011739,FBgn0261456,FBgn0015546,FBgn0023423,FBgn0067102,FBgn0028484,FBgn0264490,FBgn0003731,FBgn0003079,FBgn0243511,FBgn0030941,FBgn0004009,FBgn0261268,FBgn0039338,FBgn0020386,FBgn0035851,FBgn0261014,FBgn0263198,FBgn0002576,FBgn0003205,FBgn0042693,FBgn0038965,FBg…
GO:0042803	protein homodimerization activity	molecular_function	1.335e-07	2.047e-06	55	3612	101	12231	FBgn0261456,FBgn0002924,FBgn0003651,FBgn0016694,FBgn0003495,FBgn0003862,FBgn0020496,FBgn0013263,FBgn0000024,FBgn0000352,FBgn0028978,FBgn0086757,FBgn0264695,FBgn0034720,FBgn0010238,FBgn0004907,FBgn0003861,FBgn0011708,FBgn0264493,FBgn0023489,FBgn0029167,FBgn0263102,FBgn0039209,FBgn0039213,FBgn0264001,FBgn0016078,FBgn0004102,FBgn0003462,FBgn0000413,FBgn0027950,FBgn0000137,FBgn0010313,FBgn0014343,FBg…
GO:0007314	oocyte anterior/posterior axis specification	biological_process	1.3864e-07	2.1225e-06	47	3612	82	12231	FBgn0026238,FBgn0027053,FBgn0013343,FBgn0034072,FBgn0005695,FBgn0262526,FBgn0263396,FBgn0000319,FBgn0027948,FBgn0031985,FBgn0038167,FBgn0004242,FBgn0003731,FBgn0002121,FBgn0261524,FBgn0003391,FBgn0004510,FBgn0261014,FBgn0003520,FBgn0260934,FBgn0261064,FBgn0001308,FBgn0259139,FBgn0026431,FBgn0261854,FBgn0040294,FBgn0000273,FBgn0015797,FBgn0261397,FBgn0003475,FBgn0000183,FBgn0016034,FBgn0003721,FBg…
GO:0070646	protein modification by small protein removal	biological_process	1.3982e-07	2.1369e-06	36	3612	57	12231	FBgn0036804,FBgn0011327,FBgn0038862,FBgn0052479,FBgn0032214,FBgn0005632,FBgn0033716,FBgn0035713,FBgn0031187,FBgn0031208,FBgn0260936,FBgn0261437,FBgn0028476,FBgn0037734,FBgn0027054,FBgn0030366,FBgn0026738,FBgn0261823,FBgn0036180,FBgn0016756,FBgn0050421,FBgn0027057,FBgn0029853,FBgn0013717,FBgn0003023,FBgn0028837,FBgn0039214,FBgn0027053,FBgn0035402,FBgn0000239,FBgn0264922,FBgn0035593,FBgn0010288,FBg…
GO:0050790	regulation of catalytic activity	biological_process	1.4002e-07	2.1369e-06	97	3612	211	12231	FBgn0028990,FBgn0020224,FBgn0004514,FBgn0036844,FBgn0260753,FBgn0264848,FBgn0004638,FBgn0052179,FBgn0025455,FBgn0000405,FBgn0040206,FBgn0037363,FBgn0037345,FBgn0001297,FBgn0004907,FBgn0262699,FBgn0011676,FBgn0015399,FBgn0020510,FBgn0040038,FBgn0026326,FBgn0038058,FBgn0003371,FBgn0035851,FBgn0083992,FBgn0038063,FBgn0003268,FBgn0037816,FBgn0261268,FBgn0027509,FBgn0267390,FBgn0264490,FBgn0261524,FBg…
GO:0036445	neuronal stem cell division	biological_process	1.4087e-07	2.1431e-06	28	3612	40	12231	FBgn0000404,FBgn0020278,FBgn0038167,FBgn0011674,FBgn0040080,FBgn0004921,FBgn0010341,FBgn0026192,FBgn0001105,FBgn0004177,FBgn0002873,FBgn0010300,FBgn0013765,FBgn0003520,FBgn0261854,FBgn0024555,FBgn0261451,FBgn0002121,FBgn0011225,FBgn0001624,FBgn0001981,FBgn0004106,FBgn0001104,FBgn0036480,FBgn0003720,FBgn0004889,FBgn0002973,FBgn0265434
GO:0055057	neuroblast division	biological_process	1.4087e-07	2.1431e-06	28	3612	40	12231	FBgn0002973,FBgn0265434,FBgn0004106,FBgn0001981,FBgn0001104,FBgn0004889,FBgn0036480,FBgn0003720,FBgn0001624,FBgn0002121,FBgn0011225,FBgn0261854,FBgn0024555,FBgn0261451,FBgn0003520,FBgn0013765,FBgn0010300,FBgn0002873,FBgn0004177,FBgn0001105,FBgn0010341,FBgn0026192,FBgn0040080,FBgn0004921,FBgn0011674,FBgn0038167,FBgn0020278,FBgn0000404
GO:0051297	centrosome organization	biological_process	1.521e-07	2.3103e-06	67	3612	131	12231	FBgn0086359,FBgn0020497,FBgn0003887,FBgn0061200,FBgn0023509,FBgn0002525,FBgn0033897,FBgn0013765,FBgn0001308,FBgn0261618,FBgn0086690,FBgn0036480,FBgn0011692,FBgn0051716,FBgn0000351,FBgn0261385,FBgn0261004,FBgn0030268,FBgn0029503,FBgn0002924,FBgn0261278,FBgn0017579,FBgn0005593,FBgn0043884,FBgn0001108,FBgn0000996,FBgn0267351,FBgn0011737,FBgn0004378,FBgn0000147,FBgn0265574,FBgn0001233,FBgn0086757,FBg…
GO:0097458	neuron part	cellular_component	1.5577e-07	2.3624e-06	127	3612	294	12231	FBgn0003447,FBgn0261788,FBgn0004179,FBgn0004369,FBgn0010300,FBgn0014002,FBgn0003165,FBgn0259824,FBgn0267002,FBgn0000464,FBgn0025382,FBgn0039900,FBgn0026378,FBgn0015589,FBgn0016975,FBgn0264607,FBgn0002121,FBgn0033438,FBgn0259483,FBgn0052227,FBgn0050361,FBgn0040505,FBgn0001085,FBgn0010303,FBgn0000319,FBgn0031702,FBgn0030204,FBgn0012051,FBgn0262579,FBgn0013342,FBgn0264855,FBgn0259246,FBgn0005586,FBg…
GO:0000981	RNA polymerase II transcription factor activity, sequence-specific DNA binding	molecular_function	1.5779e-07	2.3893e-06	86	3612	180	12231	FBgn0264954,FBgn0028789,FBgn0002576,FBgn0010109,FBgn0004618,FBgn0015240,FBgn0003963,FBgn0000546,FBgn0003870,FBgn0003513,FBgn0264075,FBgn0011763,FBgn0028996,FBgn0000413,FBgn0010417,FBgn0003964,FBgn0038197,FBgn0004606,FBgn0011656,FBgn0003396,FBgn0001180,FBgn0010280,FBgn0003720,FBgn0028926,FBgn0004859,FBgn0000611,FBgn0265193,FBgn0000606,FBgn0004666,FBgn0002914,FBgn0004914,FBgn0261239,FBgn0086680,FBg…
GO:0005057	receptor signaling protein activity	molecular_function	1.6043e-07	2.4256e-06	35	3612	55	12231	FBgn0025743,FBgn0000229,FBgn0003169,FBgn0010909,FBgn0010303,FBgn0024179,FBgn0044826,FBgn0010051,FBgn0020493,FBgn0011300,FBgn0045980,FBgn0014007,FBgn0026323,FBgn0033915,FBgn0030018,FBgn0267698,FBgn0003716,FBgn0261524,FBgn0040505,FBgn0033791,FBgn0003079,FBgn0011655,FBgn0261456,FBgn0085447,FBgn0031030,FBgn0085409,FBgn0020278,FBgn0011817,FBgn0024329,FBgn0002938,FBgn0000535,FBgn0266465,FBgn0014006,FBg…
GO:0034504	protein localization to nucleus	biological_process	1.6217e-07	2.448e-06	43	3612	73	12231	FBgn0033260,FBgn0266580,FBgn0264493,FBgn0010660,FBgn0024889,FBgn0000352,FBgn0262866,FBgn0001235,FBgn0010441,FBgn0003371,FBgn0000253,FBgn0024921,FBgn0013756,FBgn0261385,FBgn0267727,FBgn0023423,FBgn0262647,FBgn0002413,FBgn0026207,FBgn0086358,FBgn0031456,FBgn0000611,FBgn0011692,FBgn0039302,FBgn0033264,FBgn0004644,FBgn0027338,FBgn0002525,FBgn0001079,FBgn0039120,FBgn0022213,FBgn0262743,FBgn0033737,FBg…
GO:0008270	zinc ion binding	molecular_function	1.7706e-07	2.6688e-06	250	3612	653	12231	FBgn0263200,FBgn0031282,FBgn0026262,FBgn0036546,FBgn0004885,FBgn0035049,FBgn0034694,FBgn0011836,FBgn0024993,FBgn0034878,FBgn0037242,FBgn0035134,FBgn0000568,FBgn0003410,FBgn0086442,FBgn0030878,FBgn0052473,FBgn0040372,FBgn0051721,FBgn0004855,FBgn0036668,FBgn0000099,FBgn0263772,FBgn0259984,FBgn0025571,FBgn0037705,FBgn0050372,FBgn0000307,FBgn0002023,FBgn0035976,FBgn0261854,FBgn0000139,FBgn0034729,FBg…
GO:0098687	chromosomal region	cellular_component	1.7754e-07	2.6694e-06	70	3612	139	12231	FBgn0001233,FBgn0004401,FBgn0020616,FBgn0264695,FBgn0043456,FBgn0015754,FBgn0262527,FBgn0020887,FBgn0004379,FBgn0040372,FBgn0086908,FBgn0040273,FBgn0040232,FBgn0014127,FBgn0053554,FBgn0013263,FBgn0266711,FBgn0003261,FBgn0001108,FBgn0039169,FBgn0020388,FBgn0005624,FBgn0260987,FBgn0024227,FBgn0025682,FBgn0037093,FBgn0260749,FBgn0039559,FBgn0031549,FBgn0263396,FBgn0260991,FBgn0250786,FBgn0004237,FBg…
GO:0006403	RNA localization	biological_process	1.7765e-07	2.6694e-06	70	3612	139	12231	FBgn0005411,FBgn0003520,FBgn0032938,FBgn0001308,FBgn0003321,FBgn0004510,FBgn0031456,FBgn0263929,FBgn0026634,FBgn0000319,FBgn0038167,FBgn0030674,FBgn0263396,FBgn0031390,FBgn0014189,FBgn0260940,FBgn0267790,FBgn0001233,FBgn0028426,FBgn0002044,FBgn0032340,FBgn0004875,FBgn0015754,FBgn0000181,FBgn0063485,FBgn0262647,FBgn0011674,FBgn0002938,FBgn0000183,FBgn0003475,FBgn0264492,FBgn0000273,FBgn0001108,FBg…
GO:0032956	regulation of actin cytoskeleton organization	biological_process	1.8052e-07	2.7042e-06	34	3612	53	12231	FBgn0041188,FBgn0011225,FBgn0250823,FBgn0024273,FBgn0011202,FBgn0262733,FBgn0000499,FBgn0000547,FBgn0010341,FBgn0038369,FBgn0264598,FBgn0001250,FBgn0001085,FBgn0036257,FBgn0033692,FBgn0026181,FBgn0264272,FBgn0011742,FBgn0000017,FBgn0003392,FBgn0031781,FBgn0260799,FBgn0041781,FBgn0003475,FBgn0038747,FBgn0000578,FBgn0032859,FBgn0266084,FBgn0029157,FBgn0002466,FBgn0263987,FBgn0035533,FBgn0011661,FBg…
GO:0032970	regulation of actin filament-based process	biological_process	1.8052e-07	2.7042e-06	34	3612	53	12231	FBgn0010341,FBgn0264598,FBgn0038369,FBgn0001250,FBgn0262733,FBgn0011202,FBgn0000547,FBgn0000499,FBgn0001085,FBgn0011225,FBgn0041188,FBgn0024273,FBgn0250823,FBgn0263987,FBgn0002466,FBgn0041781,FBgn0260799,FBgn0003475,FBgn0031781,FBgn0266084,FBgn0032859,FBgn0029157,FBgn0038747,FBgn0000578,FBgn0025641,FBgn0035533,FBgn0011661,FBgn0011742,FBgn0264272,FBgn0036257,FBgn0033692,FBgn0026181,FBgn0003392,FBg…
GO:0061351	neural precursor cell proliferation	biological_process	1.9073e-07	2.8527e-06	42	3612	71	12231	FBgn0010300,FBgn0003520,FBgn0013765,FBgn0261451,FBgn0261854,FBgn0024555,FBgn0002121,FBgn0011225,FBgn0015589,FBgn0001624,FBgn0004106,FBgn0001104,FBgn0036480,FBgn0013469,FBgn0003720,FBgn0265434,FBgn0000404,FBgn0038167,FBgn0034975,FBgn0004921,FBgn0040080,FBgn0010341,FBgn0011300,FBgn0037481,FBgn0010109,FBgn0002873,FBgn0003124,FBgn0002735,FBgn0002441,FBgn0261885,FBgn0015754,FBgn0001981,FBgn0004889,FBg…
GO:0045887	positive regulation of synaptic growth at neuromuscular junction	biological_process	1.9897e-07	2.9669e-06	19	3612	23	12231	FBgn0011571,FBgn0011817,FBgn0010415,FBgn0053094,FBgn0034265,FBgn0038747,FBgn0024179,FBgn0024277,FBgn0024234,FBgn0263111,FBgn0038063,FBgn0037884,FBgn0261788,FBgn0003716,FBgn0267698,FBgn0036257,FBgn0011648,FBgn0011655,FBgn0001624
GO:1904398	positive regulation of neuromuscular junction development	biological_process	1.9897e-07	2.9669e-06	19	3612	23	12231	FBgn0011648,FBgn0036257,FBgn0001624,FBgn0011655,FBgn0038063,FBgn0037884,FBgn0263111,FBgn0261788,FBgn0267698,FBgn0003716,FBgn0038747,FBgn0024179,FBgn0034265,FBgn0053094,FBgn0024234,FBgn0024277,FBgn0011571,FBgn0010415,FBgn0011817
GO:1901700	response to oxygen-containing compound	biological_process	2.1202e-07	3.1566e-06	99	3612	218	12231	FBgn0030310,FBgn0045823,FBgn0032006,FBgn0014141,FBgn0013984,FBgn0259243,FBgn0010379,FBgn0040075,FBgn0001123,FBgn0036414,FBgn0030529,FBgn0001222,FBgn0086687,FBgn0035542,FBgn0036932,FBgn0020622,FBgn0024248,FBgn0022382,FBgn0002121,FBgn0265598,FBgn0035989,FBgn0016917,FBgn0011785,FBgn0000479,FBgn0263667,FBgn0030018,FBgn0260749,FBgn0267698,FBgn0037884,FBgn0003165,FBgn0026323,FBgn0085484,FBgn0032456,FBg…
GO:0008037	cell recognition	biological_process	2.238e-07	3.327e-06	59	3612	112	12231	FBgn0262742,FBgn0261451,FBgn0014007,FBgn0004369,FBgn0039528,FBgn0003041,FBgn0000635,FBgn0013997,FBgn0024273,FBgn0004449,FBgn0000504,FBgn0034718,FBgn0010473,FBgn0033791,FBgn0025741,FBgn0266599,FBgn0030887,FBgn0028734,FBgn0031213,FBgn0035236,FBgn0267488,FBgn0243514,FBgn0001965,FBgn0000499,FBgn0016081,FBgn0001250,FBgn0262473,FBgn0250871,FBgn0032629,FBgn0011259,FBgn0031381,FBgn0004108,FBgn0250788,FBg…
GO:0051961	negative regulation of nervous system development	biological_process	2.2876e-07	3.3956e-06	47	3612	83	12231	FBgn0041171,FBgn0000547,FBgn0262733,FBgn0263120,FBgn0010379,FBgn0030600,FBgn0020493,FBgn0037481,FBgn0031005,FBgn0041184,FBgn0028734,FBgn0014133,FBgn0012051,FBgn0004876,FBgn0259483,FBgn0025790,FBgn0002121,FBgn0267002,FBgn0001122,FBgn0034646,FBgn0264959,FBgn0024273,FBgn0010300,FBgn0000578,FBgn0004177,FBgn0003371,FBgn0002526,FBgn0266053,FBgn0000212,FBgn0262866,FBgn0011739,FBgn0261456,FBgn0035533,FBg…
GO:0009953	dorsal/ventral pattern formation	biological_process	2.3259e-07	3.4472e-06	74	3612	150	12231	FBgn0037021,FBgn0010441,FBgn0000183,FBgn0000099,FBgn0264492,FBgn0003118,FBgn0031114,FBgn0004837,FBgn0262582,FBgn0020238,FBgn0002735,FBgn0004875,FBgn0028387,FBgn0015754,FBgn0010575,FBgn0003430,FBgn0263929,FBgn0000250,FBgn0052206,FBgn0012051,FBgn0031005,FBgn0004396,FBgn0003450,FBgn0262473,FBgn0263396,FBgn0027594,FBgn0003716,FBgn0003089,FBgn0001308,FBgn0041111,FBgn0003053,FBgn0263930,FBgn0040071,FBg…
GO:0098588	bounding membrane of organelle	cellular_component	2.4155e-07	3.5746e-06	113	3612	257	12231	FBgn0037530,FBgn0025724,FBgn0035983,FBgn0031376,FBgn0029175,FBgn0028670,FBgn0016041,FBgn0031676,FBgn0028327,FBgn0038438,FBgn0035333,FBgn0028968,FBgn0038223,FBgn0086357,FBgn0034277,FBgn0039132,FBgn0035965,FBgn0260960,FBgn0052380,FBgn0036484,FBgn0263598,FBgn0005322,FBgn0010051,FBgn0027565,FBgn0013563,FBgn0031422,FBgn0024833,FBgn0030230,FBgn0036740,FBgn0001316,FBgn0011336,FBgn0034145,FBgn0034649,FBg…
GO:0061024	membrane organization	biological_process	2.5864e-07	3.8217e-06	85	3612	179	12231	FBgn0024814,FBgn0028400,FBgn0261276,FBgn0035947,FBgn0029870,FBgn0033179,FBgn0029818,FBgn0039213,FBgn0033476,FBgn0043012,FBgn0261434,FBgn0027360,FBgn0010747,FBgn0024811,FBgn0003392,FBgn0001316,FBgn0024833,FBgn0013343,FBgn0000229,FBgn0086372,FBgn0000546,FBgn0039132,FBgn0029903,FBgn0264490,FBgn0010434,FBgn0086357,FBgn0038808,FBgn0267390,FBgn0243511,FBgn0004242,FBgn0011225,FBgn0038810,FBgn0261064,FBg…
GO:0031023	microtubule organizing center organization	biological_process	2.6114e-07	3.8528e-06	68	3612	135	12231	FBgn0260399,FBgn0031575,FBgn0021760,FBgn0034646,FBgn0036059,FBgn0026371,FBgn0035295,FBgn0026431,FBgn0264694,FBgn0086710,FBgn0036354,FBgn0020910,FBgn0086356,FBgn0011020,FBgn0260439,FBgn0014026,FBgn0003124,FBgn0004436,FBgn0041174,FBgn0004177,FBgn0033578,FBgn0000253,FBgn0263391,FBgn0026372,FBgn0002914,FBgn0029897,FBgn0267727,FBgn0023423,FBgn0035422,FBgn0016034,FBgn0086690,FBgn0261618,FBgn0011692,FBg…
GO:0000165	MAPK cascade	biological_process	2.7386e-07	4.0283e-06	64	3612	125	12231	FBgn0014135,FBgn0026323,FBgn0028546,FBgn0031883,FBgn0030018,FBgn0037093,FBgn0267698,FBgn0259483,FBgn0040505,FBgn0003053,FBgn0265778,FBgn0036934,FBgn0025743,FBgn0038167,FBgn0036932,FBgn0263782,FBgn0086346,FBgn0010303,FBgn0010909,FBgn0032006,FBgn0033483,FBgn0259212,FBgn0032388,FBgn0020238,FBgn0021818,FBgn0039566,FBgn0014006,FBgn0040011,FBgn0264493,FBgn0020440,FBgn0011573,FBgn0031633,FBgn0261119,FBg…
GO:0023014	signal transduction by protein phosphorylation	biological_process	2.7386e-07	4.0283e-06	64	3612	125	12231	FBgn0039566,FBgn0014006,FBgn0259212,FBgn0032388,FBgn0020238,FBgn0021818,FBgn0011573,FBgn0264493,FBgn0040011,FBgn0020440,FBgn0261119,FBgn0031633,FBgn0024329,FBgn0039532,FBgn0013987,FBgn0031883,FBgn0030018,FBgn0267698,FBgn0037093,FBgn0014135,FBgn0026323,FBgn0028546,FBgn0003053,FBgn0265778,FBgn0036934,FBgn0259483,FBgn0040505,FBgn0086346,FBgn0010303,FBgn0010909,FBgn0025743,FBgn0038167,FBgn0036932,FBg…
GO:0010972	negative regulation of G2/M transition of mitotic cell cycle	biological_process	2.7541e-07	4.0389e-06	43	3612	74	12231	FBgn0004855,FBgn0003612,FBgn0020633,FBgn0027054,FBgn0040273,FBgn0040347,FBgn0045035,FBgn0003277,FBgn0023213,FBgn0040066,FBgn0261278,FBgn0261437,FBgn0002878,FBgn0026143,FBgn0267351,FBgn0038578,FBgn0000541,FBgn0015509,FBgn0020238,FBgn0000064,FBgn0262527,FBgn0033260,FBgn0004419,FBgn0010173,FBgn0040075,FBgn0038016,FBgn0017550,FBgn0037121,FBgn0037874,FBgn0039710,FBgn0004367,FBgn0015799,FBgn0085436,FBg…
GO:1902750	negative regulation of cell cycle G2/M phase transition	biological_process	2.7541e-07	4.0389e-06	43	3612	74	12231	FBgn0002878,FBgn0267351,FBgn0026143,FBgn0015509,FBgn0038578,FBgn0000541,FBgn0020238,FBgn0000064,FBgn0262527,FBgn0033260,FBgn0004419,FBgn0004855,FBgn0003612,FBgn0020633,FBgn0027054,FBgn0045035,FBgn0003277,FBgn0040347,FBgn0040273,FBgn0023213,FBgn0261278,FBgn0040066,FBgn0261437,FBgn0002901,FBgn0027338,FBgn0033897,FBgn0027057,FBgn0036239,FBgn0011785,FBgn0004106,FBgn0038016,FBgn0040075,FBgn0010173,FBg…
GO:0007635	chemosensory behavior	biological_process	2.7692e-07	4.055e-06	62	3612	120	12231	FBgn0052179,FBgn0004638,FBgn0263102,FBgn0001981,FBgn0004419,FBgn0034046,FBgn0003861,FBgn0004907,FBgn0002567,FBgn0266580,FBgn0016930,FBgn0031515,FBgn0002932,FBgn0259108,FBgn0266098,FBgn0003392,FBgn0261446,FBgn0017590,FBgn0060296,FBgn0037705,FBgn0003371,FBgn0266579,FBgn0000273,FBgn0262739,FBgn0023423,FBgn0024510,FBgn0015269,FBgn0261934,FBgn0027575,FBgn0011661,FBgn0003984,FBgn0015582,FBgn0263289,FBg…
GO:0005811	lipid particle	cellular_component	2.8443e-07	4.1587e-06	96	3612	211	12231	FBgn0020385,FBgn0033246,FBgn0003074,FBgn0001316,FBgn0029176,FBgn0265297,FBgn0037298,FBgn0027835,FBgn0040064,FBgn0020235,FBgn0263391,FBgn0001197,FBgn0000559,FBgn0267727,FBgn0004363,FBgn0002564,FBgn0025352,FBgn0028327,FBgn0037146,FBgn0261014,FBgn0053113,FBgn0261451,FBgn0020255,FBgn0039674,FBgn0259682,FBgn0000557,FBgn0035206,FBgn0033465,FBgn0011787,FBgn0023529,FBgn0016075,FBgn0010100,FBgn0032287,FBg…
GO:0000139	Golgi membrane	cellular_component	2.959e-07	4.3199e-06	29	3612	43	12231	FBgn0011708,FBgn0038223,FBgn0031106,FBgn0039132,FBgn0011740,FBgn0031676,FBgn0024994,FBgn0028968,FBgn0264561,FBgn0004509,FBgn0008635,FBgn0033901,FBgn0030089,FBgn0027287,FBgn0024833,FBgn0025724,FBgn0044871,FBgn0030662,FBgn0024814,FBgn0025725,FBgn0036919,FBgn0259170,FBgn0029709,FBgn0032117,FBgn0263005,FBgn0000319,FBgn0028969,FBgn0026616,FBgn0067102
GO:0045171	intercellular bridge	cellular_component	2.9639e-07	4.3207e-06	21	3612	27	12231	FBgn0039232,FBgn0261385,FBgn0004650,FBgn0013726,FBgn0001301,FBgn0263391,FBgn0003371,FBgn0262733,FBgn0045823,FBgn0014029,FBgn0014141,FBgn0027579,FBgn0261268,FBgn0032848,FBgn0020238,FBgn0260934,FBgn0021760,FBgn0263593,FBgn0004907,FBgn0011692,FBgn0011225
GO:0008358	maternal determination of anterior/posterior axis, embryo	biological_process	3.0936e-07	4.4932e-06	48	3612	86	12231	FBgn0003520,FBgn0261014,FBgn0260934,FBgn0261854,FBgn0261064,FBgn0001308,FBgn0259139,FBgn0026431,FBgn0002121,FBgn0003731,FBgn0004242,FBgn0003391,FBgn0261524,FBgn0004510,FBgn0027948,FBgn0031985,FBgn0000319,FBgn0038167,FBgn0026238,FBgn0027053,FBgn0034072,FBgn0005695,FBgn0013343,FBgn0263396,FBgn0262526,FBgn0260940,FBgn0032340,FBgn0267790,FBgn0003483,FBgn0001233,FBgn0260632,FBgn0004875,FBgn0263102,FBg…
GO:0008355	olfactory learning	biological_process	3.0957e-07	4.4932e-06	39	3612	65	12231	FBgn0262739,FBgn0023423,FBgn0015269,FBgn0261934,FBgn0003984,FBgn0003371,FBgn0037705,FBgn0000273,FBgn0266579,FBgn0259108,FBgn0003392,FBgn0266098,FBgn0017590,FBgn0052179,FBgn0004638,FBgn0034046,FBgn0004419,FBgn0004907,FBgn0003861,FBgn0002567,FBgn0266580,FBgn0035770,FBgn0028734,FBgn0014141,FBgn0045823,FBgn0262733,FBgn0259168,FBgn0259243,FBgn0050418,FBgn0000635,FBgn0265597,FBgn0250823,FBgn0003731,FBg…
GO:0009986	cell surface	cellular_component	3.0961e-07	4.4932e-06	39	3612	65	12231	FBgn0265434,FBgn0005390,FBgn0263930,FBgn0011692,FBgn0031866,FBgn0040388,FBgn0004197,FBgn0041096,FBgn0015737,FBgn0260499,FBgn0004009,FBgn0003041,FBgn0032876,FBgn0032116,FBgn0033348,FBgn0011202,FBgn0010379,FBgn0262473,FBgn0039155,FBgn0261261,FBgn0030329,FBgn0037671,FBgn0000395,FBgn0013726,FBgn0051146,FBgn0004650,FBgn0243514,FBgn0267378,FBgn0083975,FBgn0034476,FBgn0024236,FBgn0040271,FBgn0032633,FBg…
GO:0008134	transcription factor binding	molecular_function	3.1882e-07	4.6156e-06	67	3612	133	12231	FBgn0052133,FBgn0045759,FBgn0260632,FBgn0003687,FBgn0001297,FBgn0010825,FBgn0038578,FBgn0261434,FBgn0000352,FBgn0011289,FBgn0024371,FBgn0025463,FBgn0004795,FBgn0013764,FBgn0263933,FBgn0010280,FBgn0000611,FBgn0028926,FBgn0011764,FBgn0013753,FBgn0038197,FBgn0003396,FBgn0000320,FBgn0032940,FBgn0024806,FBgn0029094,FBgn0030530,FBgn0267791,FBgn0264954,FBgn0003963,FBgn0000546,FBgn0011604,FBgn0011763,FBg…
GO:0030010	establishment of cell polarity	biological_process	3.1898e-07	4.6156e-06	28	3612	41	12231	FBgn0259685,FBgn0000147,FBgn0020255,FBgn0034451,FBgn0001075,FBgn0004049,FBgn0259212,FBgn0261854,FBgn0019968,FBgn0002121,FBgn0264272,FBgn0263289,FBgn0001624,FBgn0001104,FBgn0265434,FBgn0001085,FBgn0015331,FBgn0011661,FBgn0040080,FBgn0010341,FBgn0026192,FBgn0027655,FBgn0004177,FBgn0003371,FBgn0001108,FBgn0034072,FBgn0002873,FBgn0000499
GO:0070201	regulation of establishment of protein localization	biological_process	3.281e-07	4.7405e-06	42	3612	72	12231	FBgn0267002,FBgn0259824,FBgn0001079,FBgn0027338,FBgn0004644,FBgn0011692,FBgn0038065,FBgn0086358,FBgn0265174,FBgn0030341,FBgn0037015,FBgn0000250,FBgn0003892,FBgn0041585,FBgn0010379,FBgn0045073,FBgn0039282,FBgn0262743,FBgn0022213,FBgn0000017,FBgn0000352,FBgn0259685,FBgn0010660,FBgn0264493,FBgn0000181,FBgn0029818,FBgn0033260,FBgn0038984,FBgn0036141,FBgn0026207,FBgn0002413,FBgn0029709,FBgn0023423,FBg…
GO:0042802	identical protein binding	molecular_function	3.3361e-07	4.8129e-06	59	3612	113	12231	FBgn0086757,FBgn0003334,FBgn0000352,FBgn0028978,FBgn0000024,FBgn0034720,FBgn0264695,FBgn0029167,FBgn0264493,FBgn0023489,FBgn0011708,FBgn0004907,FBgn0003861,FBgn0010238,FBgn0016078,FBgn0004102,FBgn0003462,FBgn0264001,FBgn0039213,FBgn0039209,FBgn0263102,FBgn0003651,FBgn0002924,FBgn0261456,FBgn0016694,FBgn0003495,FBgn0003862,FBgn0013263,FBgn0020496,FBgn0265296,FBgn0263979,FBgn0019968,FBgn0265193,FBg…
GO:0055059	asymmetric neuroblast division	biological_process	3.3779e-07	4.8661e-06	27	3612	39	12231	FBgn0001104,FBgn0004106,FBgn0001981,FBgn0004889,FBgn0036480,FBgn0002973,FBgn0265434,FBgn0002121,FBgn0011225,FBgn0001624,FBgn0024555,FBgn0261854,FBgn0261451,FBgn0010300,FBgn0003520,FBgn0013765,FBgn0004177,FBgn0002873,FBgn0026192,FBgn0010341,FBgn0001105,FBgn0038167,FBgn0040080,FBgn0011674,FBgn0004921,FBgn0000404,FBgn0020278
GO:2000027	regulation of organ morphogenesis	biological_process	3.4116e-07	4.9074e-06	50	3612	91	12231	FBgn0041184,FBgn0000499,FBgn0003366,FBgn0003205,FBgn0011217,FBgn0002576,FBgn0003513,FBgn0003870,FBgn0261649,FBgn0037473,FBgn0025743,FBgn0264075,FBgn0260635,FBgn0003169,FBgn0004876,FBgn0037671,FBgn0015371,FBgn0015589,FBgn0265778,FBgn0003731,FBgn0011655,FBgn0003396,FBgn0032929,FBgn0013469,FBgn0003716,FBgn0250823,FBgn0004009,FBgn0004373,FBgn0263864,FBgn0262866,FBgn0003410,FBgn0037164,FBgn0019972,FBg…
GO:0045169	fusome	cellular_component	3.6028e-07	5.1748e-06	25	3612	35	12231	FBgn0086357,FBgn0263289,FBgn0011747,FBgn0024314,FBgn0028327,FBgn0250788,FBgn0027579,FBgn0032848,FBgn0041775,FBgn0020503,FBgn0004378,FBgn0261014,FBgn0021760,FBgn0014002,FBgn0260934,FBgn0053113,FBgn0003371,FBgn0263391,FBgn0082582,FBgn0013770,FBgn0262736,FBgn0003892,FBgn0260462,FBgn0013733,FBgn0000404
GO:0042981	regulation of apoptotic process	biological_process	3.7406e-07	5.3648e-06	68	3612	136	12231	FBgn0266717,FBgn0259108,FBgn0000352,FBgn0015509,FBgn0260936,FBgn0004436,FBgn0040038,FBgn0025825,FBgn0023423,FBgn0067102,FBgn0028484,FBgn0037007,FBgn0051005,FBgn0011739,FBgn0002413,FBgn0261456,FBgn0003731,FBgn0243511,FBgn0003079,FBgn0264490,FBgn0035851,FBgn0261014,FBgn0004009,FBgn0261268,FBgn0020386,FBgn0042693,FBgn0027885,FBgn0014340,FBgn0037481,FBgn0002576,FBgn0003205,FBgn0000546,FBgn0002622,FBg…
GO:0051299	centrosome separation	biological_process	4.1284e-07	5.9124e-06	17	3612	20	12231	FBgn0001108,FBgn0086359,FBgn0004436,FBgn0261278,FBgn0002924,FBgn0015754,FBgn0036480,FBgn0260399,FBgn0004379,FBgn0011020,FBgn0261618,FBgn0001308,FBgn0267351,FBgn0011737,FBgn0021760,FBgn0000147,FBgn0004378
GO:0001763	morphogenesis of a branching structure	biological_process	4.2174e-07	6.0309e-06	37	3612	61	12231	FBgn0010350,FBgn0013733,FBgn0011739,FBgn0026207,FBgn0038916,FBgn0026192,FBgn0266465,FBgn0014388,FBgn0039411,FBgn0015019,FBgn0038755,FBgn0003118,FBgn0036844,FBgn0024236,FBgn0001981,FBgn0003870,FBgn0003169,FBgn0010341,FBgn0264785,FBgn0010113,FBgn0041171,FBgn0003205,FBgn0000547,FBgn0002525,FBgn0003716,FBgn0261854,FBgn0014135,FBgn0001311,FBgn0004009,FBgn0053556,FBgn0020299,FBgn0028968,FBgn0003079,FBg…
GO:0031988	membrane-bounded vesicle	cellular_component	4.3724e-07	6.2434e-06	69	3612	139	12231	FBgn0085443,FBgn0005586,FBgn0264855,FBgn0025725,FBgn0030600,FBgn0262125,FBgn0011202,FBgn0000319,FBgn0087002,FBgn0003892,FBgn0013342,FBgn0264560,FBgn0030341,FBgn0002121,FBgn0016975,FBgn0004644,FBgn0040475,FBgn0004179,FBgn0033460,FBgn0259824,FBgn0026378,FBgn0008635,FBgn0039900,FBgn0025382,FBgn0266758,FBgn0000183,FBgn0028969,FBgn0036141,FBgn0035533,FBgn0261722,FBgn0027505,FBgn0033339,FBgn0035290,FBg…
GO:0090307	mitotic spindle assembly	biological_process	4.4733e-07	6.3783e-06	32	3612	50	12231	FBgn0000253,FBgn0032105,FBgn0001108,FBgn0002914,FBgn0261394,FBgn0041174,FBgn0260987,FBgn0086134,FBgn0040232,FBgn0002924,FBgn0030268,FBgn0035370,FBgn0032444,FBgn0027500,FBgn0004379,FBgn0037632,FBgn0035676,FBgn0030500,FBgn0260439,FBgn0015019,FBgn0260991,FBgn0264694,FBgn0086356,FBgn0267378,FBgn0011692,FBgn0011606,FBgn0259483,FBgn0038585,FBgn0024227,FBgn0015282,FBgn0023509,FBgn0010621
GO:0006606	protein import into nucleus	biological_process	4.5893e-07	6.5066e-06	40	3612	68	12231	FBgn0266580,FBgn0033260,FBgn0264493,FBgn0000352,FBgn0010660,FBgn0024889,FBgn0000253,FBgn0003371,FBgn0262866,FBgn0010441,FBgn0026207,FBgn0002413,FBgn0261385,FBgn0013756,FBgn0024921,FBgn0262647,FBgn0023423,FBgn0267727,FBgn0031456,FBgn0033264,FBgn0004644,FBgn0039302,FBgn0011692,FBgn0000611,FBgn0086358,FBgn0039120,FBgn0027338,FBgn0001079,FBgn0045073,FBgn0003205,FBgn0061200,FBgn0010379,FBgn0027868,FBg…
GO:0044744	protein targeting to nucleus	biological_process	4.5893e-07	6.5066e-06	40	3612	68	12231	FBgn0264493,FBgn0033260,FBgn0266580,FBgn0024889,FBgn0010660,FBgn0000352,FBgn0262866,FBgn0010441,FBgn0003371,FBgn0000253,FBgn0267727,FBgn0262647,FBgn0023423,FBgn0024921,FBgn0013756,FBgn0261385,FBgn0002413,FBgn0026207,FBgn0086358,FBgn0000611,FBgn0033264,FBgn0004644,FBgn0039302,FBgn0011692,FBgn0031456,FBgn0001079,FBgn0027338,FBgn0039120,FBgn0262743,FBgn0033737,FBgn0022213,FBgn0027868,FBgn0010379,FBg…
GO:1902593	single-organism nuclear import	biological_process	4.5893e-07	6.5066e-06	40	3612	68	12231	FBgn0000253,FBgn0003371,FBgn0262866,FBgn0010441,FBgn0026207,FBgn0002413,FBgn0013756,FBgn0261385,FBgn0024921,FBgn0262647,FBgn0023423,FBgn0267727,FBgn0266580,FBgn0033260,FBgn0264493,FBgn0000352,FBgn0010660,FBgn0024889,FBgn0003205,FBgn0045073,FBgn0061200,FBgn0010379,FBgn0027868,FBgn0022213,FBgn0033737,FBgn0262743,FBgn0003892,FBgn0000250,FBgn0264922,FBgn0041585,FBgn0031456,FBgn0011692,FBgn0004644,FBg…
GO:0051223	regulation of protein transport	biological_process	4.59e-07	6.5066e-06	40	3612	68	12231	FBgn0003892,FBgn0000250,FBgn0041585,FBgn0045073,FBgn0010379,FBgn0022213,FBgn0262743,FBgn0259824,FBgn0267002,FBgn0027338,FBgn0001079,FBgn0038065,FBgn0011692,FBgn0004644,FBgn0037015,FBgn0265174,FBgn0030341,FBgn0086358,FBgn0026207,FBgn0029709,FBgn0002413,FBgn0036141,FBgn0261385,FBgn0027575,FBgn0024921,FBgn0023423,FBgn0031461,FBgn0038747,FBgn0000253,FBgn0003371,FBgn0052654,FBgn0262866,FBgn0000352,FBg…
GO:0007420	brain development	biological_process	4.7251e-07	6.6884e-06	65	3612	129	12231	FBgn0004009,FBgn0003969,FBgn0000635,FBgn0005771,FBgn0000611,FBgn0003720,FBgn0003964,FBgn0003731,FBgn0028734,FBgn0264075,FBgn0003870,FBgn0000546,FBgn0025936,FBgn0002873,FBgn0262733,FBgn0010051,FBgn0264598,FBgn0266572,FBgn0024277,FBgn0011300,FBgn0261446,FBgn0002932,FBgn0016797,FBgn0026722,FBgn0004102,FBgn0019650,FBgn0000259,FBgn0040324,FBgn0013733,FBgn0045063,FBgn0086680,FBgn0004666,FBgn0040283,FBg…
GO:0035218	leg disc development	biological_process	4.8364e-07	6.8361e-06	55	3612	104	12231	FBgn0003028,FBgn0010825,FBgn0039227,FBgn0024244,FBgn0041789,FBgn0036257,FBgn0025525,FBgn0261963,FBgn0011648,FBgn0002783,FBgn0001324,FBgn0004870,FBgn0261885,FBgn0003984,FBgn0003975,FBgn0036141,FBgn0035574,FBgn0031118,FBgn0030808,FBgn0259978,FBgn0020307,FBgn0000273,FBgn0000099,FBgn0038747,FBgn0001235,FBgn0000212,FBgn0003090,FBgn0003557,FBgn0004009,FBgn0003415,FBgn0267698,FBgn0005771,FBgn0004893,FBg…
GO:0019783	ubiquitin-like protein-specific protease activity	molecular_function	5.0268e-07	7.0949e-06	31	3612	48	12231	FBgn0035713,FBgn0013717,FBgn0031187,FBgn0033716,FBgn0029853,FBgn0016756,FBgn0052479,FBgn0050421,FBgn0005632,FBgn0032214,FBgn0011327,FBgn0038862,FBgn0036180,FBgn0026738,FBgn0033738,FBgn0029819,FBgn0027054,FBgn0010288,FBgn0029763,FBgn0030366,FBgn0035593,FBgn0037734,FBgn0086346,FBgn0261437,FBgn0035402,FBgn0028476,FBgn0039214,FBgn0260936,FBgn0031208,FBgn0027053,FBgn0003023
GO:0005509	calcium ion binding	molecular_function	5.3304e-07	7.5125e-06	94	3612	208	12231	FBgn0262169,FBgn0036926,FBgn0004611,FBgn0034558,FBgn0023511,FBgn0015622,FBgn0026562,FBgn0250862,FBgn0260450,FBgn0030973,FBgn0038088,FBgn0004649,FBgn0034180,FBgn0024238,FBgn0038439,FBgn0031879,FBgn0032643,FBgn0026403,FBgn0003218,FBgn0000709,FBgn0264089,FBgn0004885,FBgn0035049,FBgn0259685,FBgn0036579,FBgn0011829,FBgn0034072,FBgn0031692,FBgn0002789,FBgn0032341,FBgn0053196,FBgn0261260,FBgn0028646,FBg…
GO:0032269	negative regulation of cellular protein metabolic process	biological_process	5.4124e-07	7.6062e-06	78	3612	163	12231	FBgn0001332,FBgn0083992,FBgn0003268,FBgn0041100,FBgn0000114,FBgn0260399,FBgn0000063,FBgn0012058,FBgn0000229,FBgn0028734,FBgn0001086,FBgn0085436,FBgn0261573,FBgn0027053,FBgn0041171,FBgn0028990,FBgn0020224,FBgn0005632,FBgn0036844,FBgn0000711,FBgn0031885,FBgn0264848,FBgn0004638,FBgn0004838,FBgn0040206,FBgn0016070,FBgn0262699,FBgn0015399,FBgn0031450,FBgn0034068,FBgn0026326,FBgn0031047,FBgn0086691,FBg…
GO:0051248	negative regulation of protein metabolic process	biological_process	5.4124e-07	7.6062e-06	78	3612	163	12231	FBgn0264001,FBgn0020440,FBgn0264307,FBgn0011737,FBgn0259685,FBgn0250753,FBgn0026402,FBgn0026192,FBgn0036964,FBgn0037826,FBgn0010314,FBgn0031973,FBgn0010382,FBgn0038100,FBgn0264492,FBgn0011837,FBgn0262739,FBgn0000182,FBgn0013756,FBgn0027054,FBgn0002121,FBgn0010316,FBgn0003053,FBgn0011666,FBgn0263352,FBgn0011474,FBgn0004644,FBgn0003884,FBgn0000351,FBgn0033029,FBgn0260749,FBgn0261786,FBgn0028546,FBg…
GO:0031410	cytoplasmic vesicle	cellular_component	5.4931e-07	7.7085e-06	73	3612	150	12231	FBgn0033339,FBgn0027505,FBgn0035290,FBgn0082585,FBgn0004649,FBgn0030089,FBgn0266758,FBgn0000183,FBgn0028969,FBgn0036141,FBgn0261722,FBgn0264560,FBgn0002121,FBgn0016975,FBgn0030341,FBgn0004644,FBgn0040475,FBgn0004179,FBgn0259824,FBgn0033901,FBgn0033460,FBgn0025382,FBgn0026378,FBgn0039900,FBgn0008635,FBgn0045823,FBgn0264855,FBgn0085443,FBgn0005586,FBgn0025725,FBgn0030600,FBgn0262125,FBgn0087002,FBg…
GO:0050684	regulation of mRNA processing	biological_process	5.5269e-07	7.7409e-06	42	3612	73	12231	FBgn0260632,FBgn0028471,FBgn0001179,FBgn0004838,FBgn0005649,FBgn0086683,FBgn0000662,FBgn0263599,FBgn0024285,FBgn0002044,FBgn0004401,FBgn0003483,FBgn0020306,FBgn0265998,FBgn0003261,FBgn0037220,FBgn0039600,FBgn0037344,FBgn0262737,FBgn0261119,FBgn0028577,FBgn0014870,FBgn0011305,FBgn0031456,FBgn0035235,FBgn0250816,FBgn0086895,FBgn0003742,FBgn0031883,FBgn0005411,FBgn0017457,FBgn0029094,FBgn0000114,FBg…
GO:0060627	regulation of vesicle-mediated transport	biological_process	5.532e-07	7.7409e-06	42	3612	73	12231	FBgn0264855,FBgn0013759,FBgn0261260,FBgn0086784,FBgn0013343,FBgn0015772,FBgn0027594,FBgn0262125,FBgn0000319,FBgn0261983,FBgn0038816,FBgn0052350,FBgn0030329,FBgn0086372,FBgn0263289,FBgn0016975,FBgn0032499,FBgn0265174,FBgn0004242,FBgn0011225,FBgn0053558,FBgn0010300,FBgn0250823,FBgn0261064,FBgn0033075,FBgn0052654,FBgn0028400,FBgn0030505,FBgn0000482,FBgn0000183,FBgn0266671,FBgn0031030,FBgn0259173,FBg…
GO:0035186	syncytial blastoderm mitotic cell cycle	biological_process	5.5848e-07	7.8035e-06	18	3612	22	12231	FBgn0003042,FBgn0000405,FBgn0261618,FBgn0011020,FBgn0033081,FBgn0026371,FBgn0002901,FBgn0010314,FBgn0013263,FBgn0005624,FBgn0261278,FBgn0004367,FBgn0261823,FBgn0015625,FBgn0015600,FBgn0000629,FBgn0000404,FBgn0264922
GO:0007612	learning	biological_process	5.9517e-07	8.3043e-06	47	3612	85	12231	FBgn0035770,FBgn0028734,FBgn0000721,FBgn0259243,FBgn0259168,FBgn0262733,FBgn0050418,FBgn0014141,FBgn0039747,FBgn0045823,FBgn0265597,FBgn0250823,FBgn0013334,FBgn0000635,FBgn0040505,FBgn0041188,FBgn0000479,FBgn0003396,FBgn0024248,FBgn0036697,FBgn0003731,FBgn0040372,FBgn0003984,FBgn0023423,FBgn0262739,FBgn0261934,FBgn0015269,FBgn0037705,FBgn0003371,FBgn0266579,FBgn0000273,FBgn0262866,FBgn0003392,FBg…
GO:0007293	germarium-derived egg chamber formation	biological_process	5.9702e-07	8.3183e-06	56	3612	107	12231	FBgn0261854,FBgn0029161,FBgn0036059,FBgn0000114,FBgn0259876,FBgn0030753,FBgn0032683,FBgn0033897,FBgn0003041,FBgn0021760,FBgn0260934,FBgn0001079,FBgn0003391,FBgn0016917,FBgn0004106,FBgn0015589,FBgn0037146,FBgn0002121,FBgn0010316,FBgn0043903,FBgn0028734,FBgn0263929,FBgn0001301,FBgn0039632,FBgn0034072,FBgn0262081,FBgn0262526,FBgn0263396,FBgn0262733,FBgn0027108,FBgn0014141,FBgn0010341,FBgn0000711,FBg…
GO:0060322	head development	biological_process	6.2668e-07	8.719e-06	74	3612	153	12231	FBgn0045063,FBgn0013733,FBgn0040324,FBgn0010215,FBgn0000259,FBgn0004666,FBgn0000606,FBgn0086680,FBgn0002932,FBgn0016797,FBgn0261446,FBgn0004102,FBgn0051481,FBgn0019650,FBgn0026722,FBgn0003870,FBgn0025936,FBgn0000546,FBgn0028734,FBgn0264075,FBgn0266572,FBgn0024277,FBgn0011300,FBgn0264598,FBgn0010051,FBgn0262733,FBgn0002873,FBgn0000635,FBgn0005771,FBgn0004009,FBgn0003969,FBgn0003964,FBgn0003731,FBg…
GO:0071900	regulation of protein serine/threonine kinase activity	biological_process	6.5489e-07	9.0986e-06	34	3612	55	12231	FBgn0027053,FBgn0011217,FBgn0263237,FBgn0041171,FBgn0010909,FBgn0000404,FBgn0010303,FBgn0264922,FBgn0001086,FBgn0000229,FBgn0012058,FBgn0025743,FBgn0010316,FBgn0010315,FBgn0261524,FBgn0000351,FBgn0030018,FBgn0261786,FBgn0037816,FBgn0028546,FBgn0083992,FBgn0014135,FBgn0010314,FBgn0003371,FBgn0025674,FBgn0015625,FBgn0025455,FBgn0000405,FBgn0264848,FBgn0020440,FBgn0001297,FBgn0262699,FBgn0011737,FBg…
GO:0007224	smoothened signaling pathway	biological_process	6.5707e-07	9.1082e-06	34	3612	55	12231	FBgn0003892,FBgn0012051,FBgn0015024,FBgn0087002,FBgn0267378,FBgn0014343,FBgn0029175,FBgn0002431,FBgn0002174,FBgn0001079,FBgn0261617,FBgn0023518,FBgn0035719,FBgn0004859,FBgn0011692,FBgn0004644,FBgn0027535,FBgn0040388,FBgn0001139,FBgn0261988,FBgn0036974,FBgn0023423,FBgn0264492,FBgn0000273,FBgn0003371,FBgn0004177,FBgn0039709,FBgn0000352,FBgn0002044,FBgn0040271,FBgn0038862,FBgn0010575,FBgn0264493,FBg…
GO:0043484	regulation of RNA splicing	biological_process	6.5744e-07	9.1082e-06	41	3612	71	12231	FBgn0004587,FBgn0265487,FBgn0023216,FBgn0014189,FBgn0263396,FBgn0039920,FBgn0035872,FBgn0267791,FBgn0039229,FBgn0004237,FBgn0023441,FBgn0029094,FBgn0017457,FBgn0000114,FBgn0031883,FBgn0005411,FBgn0031456,FBgn0011305,FBgn0035235,FBgn0086895,FBgn0003742,FBgn0014870,FBgn0039600,FBgn0037220,FBgn0037344,FBgn0262737,FBgn0028577,FBgn0261119,FBgn0003261,FBgn0020306,FBgn0265998,FBgn0004401,FBgn0261984,FBg…
GO:0010638	positive regulation of organelle organization	biological_process	7.1202e-07	9.8503e-06	46	3612	83	12231	FBgn0037874,FBgn0027948,FBgn0029891,FBgn0011202,FBgn0010109,FBgn0086359,FBgn0002774,FBgn0038369,FBgn0041100,FBgn0033075,FBgn0000114,FBgn0250823,FBgn0024273,FBgn0265193,FBgn0003520,FBgn0263667,FBgn0023518,FBgn0023517,FBgn0004242,FBgn0263933,FBgn0035533,FBgn0025463,FBgn0029870,FBgn0261276,FBgn0025641,FBgn0000283,FBgn0003371,FBgn0031781,FBgn0041781,FBgn0003475,FBgn0034722,FBgn0013263,FBgn0010314,FBg…
GO:0007349	cellularization	biological_process	7.239e-07	1e-05	55	3612	105	12231	FBgn0005632,FBgn0000147,FBgn0020503,FBgn0003392,FBgn0024320,FBgn0033476,FBgn0004419,FBgn0264307,FBgn0266717,FBgn0264493,FBgn0033902,FBgn0003654,FBgn0267727,FBgn0063485,FBgn0023172,FBgn0261385,FBgn0259789,FBgn0029688,FBgn0035533,FBgn0004363,FBgn0026620,FBgn0261278,FBgn0014029,FBgn0032248,FBgn0040038,FBgn0261397,FBgn0011241,FBgn0001108,FBgn0026619,FBgn0261014,FBgn0013765,FBgn0263864,FBgn0033075,FBg…
GO:0008038	neuron recognition	biological_process	7.3027e-07	1.0074e-05	57	3612	110	12231	FBgn0004055,FBgn0262509,FBgn0266369,FBgn0004509,FBgn0262870,FBgn0003430,FBgn0085407,FBgn0035101,FBgn0250753,FBgn0004435,FBgn0259174,FBgn0004885,FBgn0264089,FBgn0016797,FBgn0031988,FBgn0000017,FBgn0040271,FBgn0004108,FBgn0250788,FBgn0031381,FBgn0011259,FBgn0002565,FBgn0003744,FBgn0038498,FBgn0041781,FBgn0005630,FBgn0026375,FBgn0051721,FBgn0013733,FBgn0011592,FBgn0010473,FBgn0033791,FBgn0034718,FBg…
GO:0019897	extrinsic component of plasma membrane	cellular_component	7.4697e-07	1.0283e-05	27	3612	40	12231	FBgn0001105,FBgn0030011,FBgn0029174,FBgn0024277,FBgn0000384,FBgn0002938,FBgn0267252,FBgn0001965,FBgn0015513,FBgn0001123,FBgn0004921,FBgn0010215,FBgn0023510,FBgn0264691,FBgn0024941,FBgn0262738,FBgn0003861,FBgn0003391,FBgn0001104,FBgn0263930,FBgn0259927,FBgn0025878,FBgn0263076,FBgn0004435,FBgn0017590,FBgn0000017,FBgn0001122
GO:0046822	regulation of nucleocytoplasmic transport	biological_process	7.475e-07	1.0283e-05	27	3612	40	12231	FBgn0000352,FBgn0002044,FBgn0000017,FBgn0010660,FBgn0027338,FBgn0005411,FBgn0001079,FBgn0033260,FBgn0004644,FBgn0011692,FBgn0264493,FBgn0086358,FBgn0026207,FBgn0002413,FBgn0003892,FBgn0000250,FBgn0261385,FBgn0024921,FBgn0023423,FBgn0041585,FBgn0045073,FBgn0010379,FBgn0000253,FBgn0003371,FBgn0022213,FBgn0262866,FBgn0262743
GO:0006605	protein targeting	biological_process	7.5453e-07	1.0365e-05	73	3612	151	12231	FBgn0015298,FBgn0039120,FBgn0014411,FBgn0027338,FBgn0033264,FBgn0011692,FBgn0004644,FBgn0039302,FBgn0031456,FBgn0000250,FBgn0003892,FBgn0053526,FBgn0010379,FBgn0061200,FBgn0045073,FBgn0033737,FBgn0262743,FBgn0022213,FBgn0031282,FBgn0086757,FBgn0027287,FBgn0024889,FBgn0040340,FBgn0010660,FBgn0000257,FBgn0030480,FBgn0264493,FBgn0262647,FBgn0036974,FBgn0013756,FBgn0261385,FBgn0024921,FBgn0020647,FBg…
GO:0043410	positive regulation of MAPK cascade	biological_process	7.7957e-07	1.0694e-05	40	3612	69	12231	FBgn0261524,FBgn0259483,FBgn0037255,FBgn0040505,FBgn0036934,FBgn0003079,FBgn0014135,FBgn0015402,FBgn0026323,FBgn0086677,FBgn0031883,FBgn0030018,FBgn0038504,FBgn0037093,FBgn0003205,FBgn0032006,FBgn0044323,FBgn0025743,FBgn0036932,FBgn0263782,FBgn0264922,FBgn0086346,FBgn0010909,FBgn0010303,FBgn0004907,FBgn0264493,FBgn0040011,FBgn0011573,FBgn0031885,FBgn0004638,FBgn0035437,FBgn0032388,FBgn0020238,FBg…
GO:0010942	positive regulation of cell death	biological_process	7.8095e-07	1.0696e-05	40	3612	69	12231	FBgn0086357,FBgn0013469,FBgn0011785,FBgn0265434,FBgn0041188,FBgn0264490,FBgn0002121,FBgn0263986,FBgn0000439,FBgn0086657,FBgn0261268,FBgn0004009,FBgn0263864,FBgn0267698,FBgn0035851,FBgn0260749,FBgn0261014,FBgn0002576,FBgn0053193,FBgn0003965,FBgn0262081,FBgn0011766,FBgn0038167,FBgn0011763,FBgn0000546,FBgn0013726,FBgn0040075,FBgn0264493,FBgn0001324,FBgn0262559,FBgn0040491,FBgn0033716,FBgn0010382,FBg…
GO:0051170	nuclear import	biological_process	7.8193e-07	1.0696e-05	40	3612	69	12231	FBgn0266580,FBgn0033260,FBgn0264493,FBgn0000352,FBgn0010660,FBgn0024889,FBgn0000253,FBgn0003371,FBgn0010441,FBgn0262866,FBgn0026207,FBgn0002413,FBgn0013756,FBgn0261385,FBgn0024921,FBgn0023423,FBgn0262647,FBgn0267727,FBgn0031456,FBgn0004644,FBgn0039302,FBgn0033264,FBgn0011692,FBgn0000611,FBgn0086358,FBgn0039120,FBgn0027338,FBgn0001079,FBgn0003205,FBgn0045073,FBgn0061200,FBgn0010379,FBgn0027868,FBg…
GO:0033301	cell cycle comprising mitosis without cytokinesis	biological_process	7.8499e-07	1.0723e-05	20	3612	26	12231	FBgn0003042,FBgn0002441,FBgn0000405,FBgn0011020,FBgn0261618,FBgn0026371,FBgn0033081,FBgn0002901,FBgn0010314,FBgn0013263,FBgn0005624,FBgn0261278,FBgn0033890,FBgn0004367,FBgn0261823,FBgn0015625,FBgn0015600,FBgn0000404,FBgn0000629,FBgn0264922
GO:0072594	establishment of protein localization to organelle	biological_process	8.5518e-07	1.1666e-05	69	3612	141	12231	FBgn0045073,FBgn0061200,FBgn0010379,FBgn0022213,FBgn0033737,FBgn0262743,FBgn0003892,FBgn0000250,FBgn0031456,FBgn0004644,FBgn0011692,FBgn0039302,FBgn0033264,FBgn0015298,FBgn0039120,FBgn0027338,FBgn0020647,FBgn0000482,FBgn0263977,FBgn0031049,FBgn0051229,FBgn0010441,FBgn0261385,FBgn0013756,FBgn0024921,FBgn0262647,FBgn0264493,FBgn0030480,FBgn0027287,FBgn0031282,FBgn0086757,FBgn0010660,FBgn0000257,FBg…
GO:0031400	negative regulation of protein modification process	biological_process	8.5781e-07	1.1685e-05	45	3612	81	12231	FBgn0262699,FBgn0020440,FBgn0015399,FBgn0264848,FBgn0004638,FBgn0031885,FBgn0040206,FBgn0036844,FBgn0000711,FBgn0026402,FBgn0011737,FBgn0020224,FBgn0264492,FBgn0003371,FBgn0010382,FBgn0010314,FBgn0037826,FBgn0026192,FBgn0026326,FBgn0036964,FBgn0031450,FBgn0013756,FBgn0000351,FBgn0260399,FBgn0003884,FBgn0011474,FBgn0004644,FBgn0003053,FBgn0002121,FBgn0010316,FBgn0003268,FBgn0083992,FBgn0041100,FBg…
GO:0030031	cell projection assembly	biological_process	8.6617e-07	1.1777e-05	60	3612	118	12231	FBgn0003391,FBgn0011771,FBgn0053558,FBgn0004644,FBgn0036480,FBgn0265778,FBgn0264607,FBgn0003731,FBgn0243511,FBgn0261854,FBgn0014135,FBgn0267002,FBgn0004009,FBgn0026371,FBgn0003447,FBgn0265102,FBgn0032683,FBgn0000499,FBgn0035741,FBgn0011202,FBgn0032006,FBgn0264598,FBgn0010341,FBgn0028734,FBgn0035317,FBgn0010303,FBgn0033447,FBgn0033685,FBgn0038170,FBgn0003430,FBgn0264307,FBgn0011020,FBgn0031196,FBg…
GO:0043062	extracellular structure organization	biological_process	8.6695e-07	1.1777e-05	32	3612	51	12231	FBgn0004373,FBgn0030753,FBgn0005390,FBgn0033438,FBgn0028968,FBgn0011828,FBgn0010303,FBgn0001301,FBgn0000319,FBgn0030805,FBgn0003137,FBgn0004650,FBgn0262733,FBgn0262125,FBgn0267348,FBgn0261800,FBgn0014141,FBgn0260660,FBgn0003392,FBgn0000711,FBgn0039227,FBgn0003124,FBgn0035049,FBgn0005536,FBgn0031097,FBgn0025879,FBgn0267727,FBgn0026562,FBgn0261385,FBgn0263391,FBgn0039709,FBgn0027558
GO:0043408	regulation of MAPK cascade	biological_process	8.7681e-07	1.1894e-05	54	3612	103	12231	FBgn0031633,FBgn0261119,FBgn0013987,FBgn0003371,FBgn0024329,FBgn0259212,FBgn0036844,FBgn0032388,FBgn0000711,FBgn0024811,FBgn0021818,FBgn0020238,FBgn0014006,FBgn0039566,FBgn0004907,FBgn0020440,FBgn0040011,FBgn0264493,FBgn0004638,FBgn0031885,FBgn0011573,FBgn0035437,FBgn0000229,FBgn0025743,FBgn0263782,FBgn0038167,FBgn0036932,FBgn0086346,FBgn0264922,FBgn0010303,FBgn0010909,FBgn0003205,FBgn0032006,FBg…
GO:0009314	response to radiation	biological_process	8.9488e-07	1.2122e-05	77	3612	162	12231	FBgn0021796,FBgn0003888,FBgn0004177,FBgn0000253,FBgn0010350,FBgn0015546,FBgn0011739,FBgn0004363,FBgn0261456,FBgn0003651,FBgn0039055,FBgn0032593,FBgn0031885,FBgn0001179,FBgn0025697,FBgn0025879,FBgn0262738,FBgn0003861,FBgn0263278,FBgn0003042,FBgn0260938,FBgn0016930,FBgn0037315,FBgn0263111,FBgn0036519,FBgn0000153,FBgn0000121,FBgn0014340,FBgn0011300,FBgn0030506,FBgn0004227,FBgn0086784,FBgn0037141,FBg…
GO:1903311	regulation of mRNA metabolic process	biological_process	9.1495e-07	1.2349e-05	42	3612	74	12231	FBgn0004237,FBgn0039229,FBgn0267791,FBgn0035872,FBgn0263396,FBgn0039920,FBgn0014189,FBgn0265487,FBgn0004587,FBgn0014870,FBgn0003742,FBgn0086895,FBgn0250816,FBgn0031456,FBgn0035235,FBgn0011305,FBgn0005411,FBgn0031883,FBgn0000114,FBgn0029094,FBgn0017457,FBgn0265998,FBgn0020306,FBgn0003261,FBgn0028577,FBgn0262737,FBgn0261119,FBgn0037344,FBgn0037220,FBgn0039600,FBgn0004838,FBgn0005649,FBgn0028471,FBg…
GO:0001655	urogenital system development	biological_process	9.1606e-07	1.2349e-05	42	3612	74	12231	FBgn0004170,FBgn0003118,FBgn0259685,FBgn0004198,FBgn0002973,FBgn0011648,FBgn0024189,FBgn0003651,FBgn0003310,FBgn0011674,FBgn0014127,FBgn0026562,FBgn0259984,FBgn0001325,FBgn0086901,FBgn0000543,FBgn0004009,FBgn0000251,FBgn0041096,FBgn0001311,FBgn0003041,FBgn0003716,FBgn0004606,FBgn0003396,FBgn0265434,FBgn0263289,FBgn0003731,FBgn0000633,FBgn0003254,FBgn0002985,FBgn0003169,FBgn0000413,FBgn0010389,FBg…
GO:0072001	renal system development	biological_process	9.1606e-07	1.2349e-05	42	3612	74	12231	FBgn0024189,FBgn0004198,FBgn0011648,FBgn0002973,FBgn0259685,FBgn0003118,FBgn0004170,FBgn0000543,FBgn0259984,FBgn0086901,FBgn0001325,FBgn0026562,FBgn0014127,FBgn0003310,FBgn0011674,FBgn0003651,FBgn0002985,FBgn0000633,FBgn0263289,FBgn0003731,FBgn0003254,FBgn0003396,FBgn0004606,FBgn0265434,FBgn0003041,FBgn0003716,FBgn0001311,FBgn0041096,FBgn0004009,FBgn0000251,FBgn0020493,FBgn0032006,FBgn0053193,FBg…
GO:0008306	associative learning	biological_process	9.1668e-07	1.2349e-05	42	3612	74	12231	FBgn0028734,FBgn0035770,FBgn0045823,FBgn0039747,FBgn0014141,FBgn0050418,FBgn0259243,FBgn0259168,FBgn0262733,FBgn0013334,FBgn0000635,FBgn0250823,FBgn0265597,FBgn0024248,FBgn0036697,FBgn0003731,FBgn0041188,FBgn0003396,FBgn0000479,FBgn0040505,FBgn0261934,FBgn0015269,FBgn0023423,FBgn0262739,FBgn0003984,FBgn0262866,FBgn0266579,FBgn0000273,FBgn0037705,FBgn0003371,FBgn0259108,FBgn0017590,FBgn0003392,FBg…
GO:0035265	organ growth	biological_process	9.2865e-07	1.2493e-05	39	3612	67	12231	FBgn0263598,FBgn0041191,FBgn0266557,FBgn0267791,FBgn0010379,FBgn0013984,FBgn0000179,FBgn0000547,FBgn0053193,FBgn0028734,FBgn0024248,FBgn0263289,FBgn0020622,FBgn0263933,FBgn0263930,FBgn0004644,FBgn0000504,FBgn0020251,FBgn0003716,FBgn0002431,FBgn0001332,FBgn0004009,FBgn0020386,FBgn0030530,FBgn0021796,FBgn0026317,FBgn0015279,FBgn0003612,FBgn0031030,FBgn0261456,FBgn0002413,FBgn0011739,FBgn0011676,FBg…
GO:0007478	leg disc morphogenesis	biological_process	9.3921e-07	1.2618e-05	47	3612	86	12231	FBgn0001235,FBgn0000212,FBgn0003090,FBgn0020307,FBgn0000273,FBgn0038747,FBgn0000099,FBgn0035574,FBgn0031118,FBgn0259978,FBgn0030808,FBgn0003975,FBgn0036141,FBgn0004870,FBgn0261885,FBgn0036257,FBgn0025525,FBgn0011648,FBgn0002783,FBgn0001324,FBgn0024244,FBgn0003028,FBgn0010825,FBgn0039227,FBgn0031005,FBgn0024277,FBgn0042085,FBgn0001965,FBgn0035802,FBgn0000499,FBgn0003513,FBgn0040075,FBgn0034249,FBg…
GO:0030705	cytoskeleton-dependent intracellular transport	biological_process	9.8649e-07	1.3235e-05	31	3612	49	12231	FBgn0035317,FBgn0001202,FBgn0011745,FBgn0040395,FBgn0003654,FBgn0033447,FBgn0024187,FBgn0040228,FBgn0030608,FBgn0027655,FBgn0001108,FBgn0004380,FBgn0004381,FBgn0261397,FBgn0265102,FBgn0259108,FBgn0001316,FBgn0016919,FBgn0001079,FBgn0001308,FBgn0000352,FBgn0267002,FBgn0266521,FBgn0039140,FBgn0267390,FBgn0011225,FBgn0013811,FBgn0030276,FBgn0024432,FBgn0259483,FBgn0015754
GO:0051146	striated muscle cell differentiation	biological_process	9.954e-07	1.3336e-05	49	3612	91	12231	FBgn0024189,FBgn0014863,FBgn0265356,FBgn0003149,FBgn0005666,FBgn0086906,FBgn0003118,FBgn0020269,FBgn0264695,FBgn0014388,FBgn0000709,FBgn0041789,FBgn0053519,FBgn0024811,FBgn0002773,FBgn0021796,FBgn0000606,FBgn0267385,FBgn0041781,FBgn0263391,FBgn0259228,FBgn0025641,FBgn0001091,FBgn0026179,FBgn0086442,FBgn0011771,FBgn0036641,FBgn0011656,FBgn0038197,FBgn0265434,FBgn0024273,FBgn0004028,FBgn0000667,FBg…
GO:0048754	branching morphogenesis of an epithelial tube	biological_process	1.0279e-06	1.3715e-05	35	3612	58	12231	FBgn0001981,FBgn0036844,FBgn0024236,FBgn0266465,FBgn0014388,FBgn0039411,FBgn0015019,FBgn0038755,FBgn0003118,FBgn0038916,FBgn0026192,FBgn0011739,FBgn0026207,FBgn0010350,FBgn0013733,FBgn0003391,FBgn0020251,FBgn0028968,FBgn0003254,FBgn0003079,FBgn0001311,FBgn0261854,FBgn0014135,FBgn0053556,FBgn0004009,FBgn0020299,FBgn0002525,FBgn0041171,FBgn0003205,FBgn0000547,FBgn0010341,FBgn0264785,FBgn0010113,FBg…
GO:0060446	branching involved in open tracheal system development	biological_process	1.0279e-06	1.3715e-05	35	3612	58	12231	FBgn0036844,FBgn0024236,FBgn0003118,FBgn0038755,FBgn0014388,FBgn0266465,FBgn0015019,FBgn0039411,FBgn0001981,FBgn0011739,FBgn0026207,FBgn0010350,FBgn0013733,FBgn0026192,FBgn0038916,FBgn0053556,FBgn0004009,FBgn0020299,FBgn0261854,FBgn0001311,FBgn0014135,FBgn0002525,FBgn0003391,FBgn0020251,FBgn0003254,FBgn0003079,FBgn0028968,FBgn0003169,FBgn0003870,FBgn0041171,FBgn0003205,FBgn0000547,FBgn0010341,FBg…
GO:0061138	morphogenesis of a branching epithelium	biological_process	1.0279e-06	1.3715e-05	35	3612	58	12231	FBgn0026192,FBgn0038916,FBgn0013733,FBgn0010350,FBgn0026207,FBgn0011739,FBgn0001981,FBgn0003118,FBgn0038755,FBgn0015019,FBgn0039411,FBgn0014388,FBgn0266465,FBgn0036844,FBgn0024236,FBgn0264785,FBgn0010113,FBgn0010341,FBgn0003205,FBgn0000547,FBgn0041171,FBgn0003870,FBgn0003169,FBgn0003254,FBgn0003079,FBgn0028968,FBgn0020251,FBgn0003391,FBgn0002525,FBgn0020299,FBgn0004009,FBgn0053556,FBgn0001311,FBg…
GO:0031329	regulation of cellular catabolic process	biological_process	1.0527e-06	1.4027e-05	59	3612	116	12231	FBgn0002567,FBgn0034476,FBgn0039114,FBgn0266717,FBgn0264848,FBgn0025800,FBgn0028978,FBgn0040491,FBgn0003483,FBgn0041789,FBgn0052707,FBgn0259685,FBgn0031461,FBgn0010382,FBgn0026317,FBgn0015279,FBgn0010314,FBgn0039636,FBgn0003371,FBgn0031049,FBgn0021796,FBgn0026326,FBgn0039705,FBgn0027054,FBgn0002413,FBgn0013756,FBgn0250816,FBgn0038197,FBgn0003884,FBgn0086357,FBgn0032499,FBgn0003079,FBgn0003268,FBg…
GO:0042692	muscle cell differentiation	biological_process	1.0739e-06	1.429e-05	55	3612	106	12231	FBgn0015513,FBgn0004169,FBgn0003292,FBgn0010389,FBgn0000047,FBgn0001250,FBgn0053208,FBgn0044826,FBgn0032409,FBgn0002789,FBgn0013984,FBgn0034072,FBgn0010379,FBgn0005633,FBgn0000667,FBgn0000014,FBgn0004028,FBgn0024273,FBgn0001308,FBgn0041096,FBgn0086677,FBgn0003731,FBgn0265434,FBgn0038197,FBgn0011656,FBgn0015919,FBgn0036641,FBgn0011771,FBgn0025641,FBgn0259228,FBgn0086442,FBgn0026179,FBgn0001091,FBg…
GO:0007052	mitotic spindle organization	biological_process	1.1018e-06	1.4641e-05	98	3612	222	12231	FBgn0040273,FBgn0086134,FBgn0015818,FBgn0040232,FBgn0002924,FBgn0015625,FBgn0014127,FBgn0013756,FBgn0030268,FBgn0038834,FBgn0032105,FBgn0001108,FBgn0017579,FBgn0005593,FBgn0260987,FBgn0023213,FBgn0001233,FBgn0027783,FBgn0003545,FBgn0015019,FBgn0004378,FBgn0263197,FBgn0026181,FBgn0033845,FBgn0029969,FBgn0035370,FBgn0032444,FBgn0027500,FBgn0037632,FBgn0004379,FBgn0005655,FBgn0038167,FBgn0014189,FBg…
GO:0010970	microtubule-based transport	biological_process	1.1191e-06	1.4851e-05	30	3612	47	12231	FBgn0001108,FBgn0004381,FBgn0004380,FBgn0261397,FBgn0027655,FBgn0024187,FBgn0040228,FBgn0030608,FBgn0035317,FBgn0011745,FBgn0040395,FBgn0003654,FBgn0033447,FBgn0024432,FBgn0259483,FBgn0015754,FBgn0266521,FBgn0013811,FBgn0267390,FBgn0039140,FBgn0011225,FBgn0030276,FBgn0001308,FBgn0000352,FBgn0267002,FBgn0265102,FBgn0259108,FBgn0001316,FBgn0001079,FBgn0016919
GO:0098722	asymmetric stem cell division	biological_process	1.1992e-06	1.5893e-05	34	3612	56	12231	FBgn0004889,FBgn0001981,FBgn0002973,FBgn0086908,FBgn0011674,FBgn0020278,FBgn0004177,FBgn0032515,FBgn0026192,FBgn0001105,FBgn0024555,FBgn0261451,FBgn0261854,FBgn0010300,FBgn0013765,FBgn0003520,FBgn0036480,FBgn0263930,FBgn0001104,FBgn0004106,FBgn0265434,FBgn0011207,FBgn0011225,FBgn0024248,FBgn0002121,FBgn0001624,FBgn0038167,FBgn0040080,FBgn0004921,FBgn0000404,FBgn0011217,FBgn0013984,FBgn0002873,FBg…
GO:0060548	negative regulation of cell death	biological_process	1.203e-06	1.5921e-05	48	3612	89	12231	FBgn0020386,FBgn0051216,FBgn0004009,FBgn0001332,FBgn0032929,FBgn0015589,FBgn0003079,FBgn0243511,FBgn0003731,FBgn0260635,FBgn0038570,FBgn0031464,FBgn0001086,FBgn0029891,FBgn0002622,FBgn0003205,FBgn0010379,FBgn0037481,FBgn0015799,FBgn0032006,FBgn0014340,FBgn0027885,FBgn0042693,FBgn0004170,FBgn0015509,FBgn0265297,FBgn0040491,FBgn0035713,FBgn0000108,FBgn0259108,FBgn0004435,FBgn0003118,FBgn0266717,FBg…
GO:0048608	reproductive structure development	biological_process	1.2085e-06	1.5951e-05	48	3612	89	12231	FBgn0261563,FBgn0033033,FBgn0020307,FBgn0005630,FBgn0000578,FBgn0021796,FBgn0031903,FBgn0024236,FBgn0000299,FBgn0264089,FBgn0016797,FBgn0025525,FBgn0263510,FBgn0004198,FBgn0004870,FBgn0263782,FBgn0000229,FBgn0003892,FBgn0010389,FBgn0001085,FBgn0002576,FBgn0013984,FBgn0004839,FBgn0261800,FBgn0000499,FBgn0086359,FBgn0004237,FBgn0024288,FBgn0264954,FBgn0032006,FBgn0000014,FBgn0000320,FBgn0002525,FBg…
GO:0061458	reproductive system development	biological_process	1.2085e-06	1.5951e-05	48	3612	89	12231	FBgn0033033,FBgn0261563,FBgn0021796,FBgn0020307,FBgn0005630,FBgn0000578,FBgn0016797,FBgn0264089,FBgn0031903,FBgn0024236,FBgn0000299,FBgn0004870,FBgn0263510,FBgn0025525,FBgn0004198,FBgn0001085,FBgn0263782,FBgn0000229,FBgn0010389,FBgn0003892,FBgn0086359,FBgn0004237,FBgn0024288,FBgn0264954,FBgn0032006,FBgn0002576,FBgn0013984,FBgn0000499,FBgn0261800,FBgn0004839,FBgn0000014,FBgn0000320,FBgn0000635,FBg…
GO:0051321	meiotic cell cycle	biological_process	1.2192e-06	1.6071e-05	86	3612	187	12231	FBgn0045035,FBgn0002924,FBgn0267398,FBgn0261385,FBgn0030268,FBgn0010314,FBgn0053094,FBgn0002526,FBgn0002542,FBgn0261787,FBgn0261278,FBgn0011206,FBgn0267351,FBgn0003545,FBgn0036546,FBgn0264307,FBgn0029977,FBgn0024238,FBgn0004379,FBgn0035762,FBgn0011217,FBgn0011202,FBgn0260991,FBgn0039858,FBgn0002906,FBgn0003732,FBgn0025725,FBgn0035627,FBgn0004367,FBgn0004373,FBgn0027889,FBgn0013765,FBgn0002431,FBg…
GO:0042058	regulation of epidermal growth factor receptor signaling pathway	biological_process	1.2622e-06	1.6559e-05	29	3612	45	12231	FBgn0261885,FBgn0263933,FBgn0031745,FBgn0004638,FBgn0052179,FBgn0035106,FBgn0020440,FBgn0260938,FBgn0015399,FBgn0014388,FBgn0264959,FBgn0000635,FBgn0027363,FBgn0260940,FBgn0020224,FBgn0003165,FBgn0010825,FBgn0033081,FBgn0040271,FBgn0000212,FBgn0041184,FBgn0003416,FBgn0000547,FBgn0042085,FBgn0015279,FBgn0003310,FBgn0039402,FBgn0031450,FBgn0003984
GO:1901184	regulation of ERBB signaling pathway	biological_process	1.2622e-06	1.6559e-05	29	3612	45	12231	FBgn0010825,FBgn0003165,FBgn0040271,FBgn0033081,FBgn0014388,FBgn0027363,FBgn0260940,FBgn0020224,FBgn0264959,FBgn0000635,FBgn0260938,FBgn0020440,FBgn0015399,FBgn0004638,FBgn0261885,FBgn0263933,FBgn0031745,FBgn0052179,FBgn0035106,FBgn0039402,FBgn0003310,FBgn0003984,FBgn0031450,FBgn0003416,FBgn0000547,FBgn0015279,FBgn0042085,FBgn0041184,FBgn0000212
GO:0051348	negative regulation of transferase activity	biological_process	1.2626e-06	1.6559e-05	29	3612	45	12231	FBgn0020440,FBgn0015399,FBgn0003884,FBgn0262699,FBgn0000351,FBgn0040206,FBgn0002121,FBgn0264848,FBgn0004638,FBgn0028546,FBgn0083992,FBgn0003268,FBgn0036844,FBgn0020224,FBgn0011737,FBgn0261786,FBgn0011217,FBgn0010382,FBgn0010314,FBgn0003371,FBgn0041171,FBgn0027053,FBgn0026326,FBgn0026192,FBgn0001086,FBgn0012058,FBgn0000229,FBgn0000063,FBgn0013756
GO:0030261	chromosome condensation	biological_process	1.2631e-06	1.6559e-05	29	3612	45	12231	FBgn0027835,FBgn0086359,FBgn0015391,FBgn0015218,FBgn0004367,FBgn0262526,FBgn0260991,FBgn0003732,FBgn0039680,FBgn0002914,FBgn0023423,FBgn0014127,FBgn0003612,FBgn0267398,FBgn0010313,FBgn0260985,FBgn0261618,FBgn0034958,FBgn0011474,FBgn0032929,FBgn0260399,FBgn0267351,FBgn0086906,FBgn0026143,FBgn0259876,FBgn0004924,FBgn0024227,FBgn0003483,FBgn0027783
GO:0006417	regulation of translation	biological_process	1.3569e-06	1.7766e-05	45	3612	82	12231	FBgn0019990,FBgn0011666,FBgn0011296,FBgn0263352,FBgn0033029,FBgn0041188,FBgn0010300,FBgn0003520,FBgn0000114,FBgn0259139,FBgn0003165,FBgn0036239,FBgn0037327,FBgn0041191,FBgn0085436,FBgn0026083,FBgn0263396,FBgn0262526,FBgn0265089,FBgn0260444,FBgn0017550,FBgn0015075,FBgn0028734,FBgn0264001,FBgn0004838,FBgn0035916,FBgn0016070,FBgn0264307,FBgn0250753,FBgn0087039,FBgn0028426,FBgn0265297,FBgn0027835,FBg…
GO:1903649	regulation of cytoplasmic transport	biological_process	1.3951e-06	1.824e-05	33	3612	54	12231	FBgn0000017,FBgn0002044,FBgn0000352,FBgn0010660,FBgn0264493,FBgn0033260,FBgn0029818,FBgn0002413,FBgn0029709,FBgn0026207,FBgn0023423,FBgn0024921,FBgn0261385,FBgn0003371,FBgn0000253,FBgn0015622,FBgn0262866,FBgn0052654,FBgn0005411,FBgn0001079,FBgn0027338,FBgn0004644,FBgn0011692,FBgn0086358,FBgn0265174,FBgn0000250,FBgn0003892,FBgn0041585,FBgn0010379,FBgn0262125,FBgn0045073,FBgn0262743,FBgn0022213
GO:0031982	vesicle	cellular_component	1.4423e-06	1.8833e-05	88	3612	193	12231	FBgn0000183,FBgn0266758,FBgn0051118,FBgn0261722,FBgn0036141,FBgn0035533,FBgn0028969,FBgn0004649,FBgn0082585,FBgn0035290,FBgn0033339,FBgn0015794,FBgn0027505,FBgn0015793,FBgn0030089,FBgn0011202,FBgn0015789,FBgn0030600,FBgn0262125,FBgn0025725,FBgn0045823,FBgn0264855,FBgn0005586,FBgn0085443,FBgn0086687,FBgn0013342,FBgn0003892,FBgn0087002,FBgn0000319,FBgn0004644,FBgn0037116,FBgn0002121,FBgn0016975,FBg…
GO:0051302	regulation of cell division	biological_process	1.4596e-06	1.9033e-05	47	3612	87	12231	FBgn0020238,FBgn0028978,FBgn0000711,FBgn0052707,FBgn0266717,FBgn0004889,FBgn0003525,FBgn0262699,FBgn0261811,FBgn0031661,FBgn0002973,FBgn0028691,FBgn0264848,FBgn0011661,FBgn0002413,FBgn0011674,FBgn0002924,FBgn0015546,FBgn0023423,FBgn0013756,FBgn0003371,FBgn0010314,FBgn0010382,FBgn0002914,FBgn0026326,FBgn0002466,FBgn0011206,FBgn0027581,FBgn0000114,FBgn0003268,FBgn0021760,FBgn0261617,FBgn0001320,FBg…
GO:0016579	protein deubiquitination	biological_process	1.5638e-06	2.0365e-05	27	3612	41	12231	FBgn0035402,FBgn0028476,FBgn0000239,FBgn0003023,FBgn0260936,FBgn0039214,FBgn0029763,FBgn0010288,FBgn0030366,FBgn0029819,FBgn0033738,FBgn0261823,FBgn0026738,FBgn0037734,FBgn0035593,FBgn0036180,FBgn0036804,FBgn0029853,FBgn0031187,FBgn0013717,FBgn0011327,FBgn0038862,FBgn0005632,FBgn0050421,FBgn0032214,FBgn0052479,FBgn0016756
GO:0007431	salivary gland development	biological_process	1.5842e-06	2.0576e-05	55	3612	107	12231	FBgn0001235,FBgn0039532,FBgn0266084,FBgn0015279,FBgn0001168,FBgn0028969,FBgn0011592,FBgn0266756,FBgn0004795,FBgn0019972,FBgn0262559,FBgn0045759,FBgn0011648,FBgn0264089,FBgn0016797,FBgn0038341,FBgn0085407,FBgn0259685,FBgn0031903,FBgn0261434,FBgn0003392,FBgn0001250,FBgn0032006,FBgn0004396,FBgn0003339,FBgn0000499,FBgn0267348,FBgn0022238,FBgn0262733,FBgn0001085,FBgn0010389,FBgn0003169,FBgn0004197,FBg…
GO:0035272	exocrine system development	biological_process	1.5842e-06	2.0576e-05	55	3612	107	12231	FBgn0001085,FBgn0010389,FBgn0003169,FBgn0032006,FBgn0001250,FBgn0004396,FBgn0000499,FBgn0003339,FBgn0262733,FBgn0267348,FBgn0022238,FBgn0264959,FBgn0000320,FBgn0035851,FBgn0003716,FBgn0086677,FBgn0263864,FBgn0264560,FBgn0028968,FBgn0004197,FBgn0002121,FBgn0033791,FBgn0000633,FBgn0003507,FBgn0003731,FBgn0011655,FBgn0003254,FBgn0003391,FBgn0003396,FBgn0265434,FBgn0000611,FBgn0001150,FBgn0010434,FBg…
GO:0002682	regulation of immune system process	biological_process	1.6279e-06	2.1115e-05	83	3612	180	12231	FBgn0030309,FBgn0045035,FBgn0035976,FBgn0020306,FBgn0031973,FBgn0001325,FBgn0003118,FBgn0010385,FBgn0033339,FBgn0010303,FBgn0001085,FBgn0000250,FBgn0014141,FBgn0011766,FBgn0032006,FBgn0030310,FBgn0262473,FBgn0010379,FBgn0013799,FBgn0004507,FBgn0014018,FBgn0082598,FBgn0026323,FBgn0000251,FBgn0263864,FBgn0037203,FBgn0038760,FBgn0008635,FBgn0022764,FBgn0003507,FBgn0261988,FBgn0033438,FBgn0024248,FBg…
GO:0015085	calcium ion transmembrane transporter activity	molecular_function	1.7299e-06	2.2387e-05	26	3612	39	12231	FBgn0041585,FBgn0263006,FBgn0264386,FBgn0032593,FBgn0261722,FBgn0036414,FBgn0028704,FBgn0060296,FBgn0028863,FBgn0036770,FBgn0259246,FBgn0016920,FBgn0002917,FBgn0010051,FBgn0052451,FBgn0040031,FBgn0045073,FBgn0259822,FBgn0037238,FBgn0263111,FBgn0003218,FBgn0261041,FBgn0260005,FBgn0262516,FBgn0003861,FBgn0259214
GO:0090287	regulation of cellular response to growth factor stimulus	biological_process	1.7305e-06	2.2387e-05	26	3612	39	12231	FBgn0030600,FBgn0034265,FBgn0263120,FBgn0262169,FBgn0011300,FBgn0020493,FBgn0031450,FBgn0031016,FBgn0265048,FBgn0023423,FBgn0000395,FBgn0263930,FBgn0004644,FBgn0015754,FBgn0263593,FBgn0033438,FBgn0037015,FBgn0031745,FBgn0040271,FBgn0029067,FBgn0027363,FBgn0039932,FBgn0001079,FBgn0085450,FBgn0029006,FBgn0014388
GO:0007480	imaginal disc-derived leg morphogenesis	biological_process	1.7664e-06	2.2821e-05	46	3612	85	12231	FBgn0024244,FBgn0010825,FBgn0039227,FBgn0003028,FBgn0004870,FBgn0261885,FBgn0025525,FBgn0011648,FBgn0001324,FBgn0002783,FBgn0036257,FBgn0031118,FBgn0030808,FBgn0259978,FBgn0035574,FBgn0003975,FBgn0036141,FBgn0003090,FBgn0001235,FBgn0000212,FBgn0000273,FBgn0038747,FBgn0000099,FBgn0020307,FBgn0004893,FBgn0267698,FBgn0003415,FBgn0003557,FBgn0004197,FBgn0002985,FBgn0011655,FBgn0010383,FBgn0261953,FBg…
GO:0002164	larval development	biological_process	1.8506e-06	2.3806e-05	58	3612	115	12231	FBgn0003963,FBgn0015513,FBgn0262467,FBgn0000442,FBgn0010389,FBgn0030855,FBgn0053208,FBgn0014141,FBgn0004396,FBgn0027053,FBgn0020493,FBgn0028992,FBgn0002576,FBgn0262125,FBgn0003205,FBgn0000320,FBgn0265726,FBgn0004009,FBgn0082598,FBgn0263289,FBgn0002121,FBgn0003507,FBgn0003079,FBgn0011225,FBgn0004395,FBgn0028968,FBgn0001624,FBgn0015589,FBgn0004197,FBgn0004644,FBgn0038197,FBgn0029117,FBgn0016917,FBg…
GO:1902806	regulation of cell cycle G1/S phase transition	biological_process	1.8545e-06	2.3806e-05	18	3612	23	12231	FBgn0010316,FBgn0003731,FBgn0031885,FBgn0004859,FBgn0011648,FBgn0029504,FBgn0002783,FBgn0004837,FBgn0026143,FBgn0034646,FBgn0000212,FBgn0015799,FBgn0039858,FBgn0001965,FBgn0024371,FBgn0035194,FBgn0029133,FBgn0039403
GO:2000045	regulation of G1/S transition of mitotic cell cycle	biological_process	1.8545e-06	2.3806e-05	18	3612	23	12231	FBgn0011648,FBgn0029504,FBgn0002783,FBgn0004859,FBgn0031885,FBgn0010316,FBgn0003731,FBgn0034646,FBgn0026143,FBgn0004837,FBgn0001965,FBgn0039858,FBgn0015799,FBgn0000212,FBgn0039403,FBgn0029133,FBgn0035194,FBgn0024371
GO:0048024	regulation of mRNA splicing, via spliceosome	biological_process	1.855e-06	2.3806e-05	38	3612	66	12231	FBgn0035872,FBgn0267791,FBgn0039229,FBgn0004237,FBgn0263396,FBgn0014189,FBgn0039920,FBgn0265487,FBgn0004587,FBgn0014870,FBgn0011305,FBgn0031456,FBgn0035235,FBgn0086895,FBgn0003742,FBgn0031883,FBgn0005411,FBgn0029094,FBgn0017457,FBgn0000114,FBgn0020306,FBgn0265998,FBgn0003261,FBgn0037220,FBgn0039600,FBgn0037344,FBgn0028577,FBgn0262737,FBgn0261119,FBgn0260632,FBgn0001179,FBgn0004838,FBgn0005649,FBg…
GO:0061326	renal tubule development	biological_process	1.8573e-06	2.3806e-05	38	3612	66	12231	FBgn0004009,FBgn0000251,FBgn0041096,FBgn0001311,FBgn0003041,FBgn0003716,FBgn0003396,FBgn0265434,FBgn0003731,FBgn0263289,FBgn0000633,FBgn0003254,FBgn0002985,FBgn0003169,FBgn0000413,FBgn0000546,FBgn0000137,FBgn0015513,FBgn0016075,FBgn0028789,FBgn0053193,FBgn0003205,FBgn0020493,FBgn0032006,FBgn0004170,FBgn0003118,FBgn0259685,FBgn0004198,FBgn0011648,FBgn0002973,FBgn0003651,FBgn0003310,FBgn0011674,FBg…
GO:0072002	Malpighian tubule development	biological_process	1.8573e-06	2.3806e-05	38	3612	66	12231	FBgn0003716,FBgn0003041,FBgn0000251,FBgn0004009,FBgn0041096,FBgn0001311,FBgn0003254,FBgn0263289,FBgn0000633,FBgn0003731,FBgn0002985,FBgn0265434,FBgn0003396,FBgn0000546,FBgn0000137,FBgn0015513,FBgn0003169,FBgn0000413,FBgn0020493,FBgn0032006,FBgn0028789,FBgn0016075,FBgn0003205,FBgn0053193,FBgn0003118,FBgn0259685,FBgn0004170,FBgn0011648,FBgn0002973,FBgn0004198,FBgn0014127,FBgn0026562,FBgn0003651,FBg…
GO:0042326	negative regulation of phosphorylation	biological_process	1.8625e-06	2.3831e-05	31	3612	50	12231	FBgn0013303,FBgn0031450,FBgn0001086,FBgn0012058,FBgn0000229,FBgn0026192,FBgn0027053,FBgn0003371,FBgn0011217,FBgn0010314,FBgn0041171,FBgn0011737,FBgn0020224,FBgn0001332,FBgn0261786,FBgn0004009,FBgn0041100,FBgn0028546,FBgn0036844,FBgn0000711,FBgn0083992,FBgn0002121,FBgn0040206,FBgn0003053,FBgn0004638,FBgn0264848,FBgn0031885,FBgn0020440,FBgn0015399,FBgn0262699,FBgn0000351
GO:0031594	neuromuscular junction	cellular_component	1.8667e-06	2.3831e-05	31	3612	50	12231	FBgn0034265,FBgn0039212,FBgn0034072,FBgn0038747,FBgn0262866,FBgn0028400,FBgn0015218,FBgn0259246,FBgn0036141,FBgn0000250,FBgn0035533,FBgn0051146,FBgn0010415,FBgn0026439,FBgn0036641,FBgn0029903,FBgn0004449,FBgn0004242,FBgn0032901,FBgn0263289,FBgn0260964,FBgn0001624,FBgn0260632,FBgn0030412,FBgn0020386,FBgn0003165,FBgn0250788,FBgn0260934,FBgn0000635,FBgn0261788,FBgn0024273
GO:0048471	perinuclear region of cytoplasm	cellular_component	1.8686e-06	2.3831e-05	31	3612	50	12231	FBgn0004648,FBgn0000173,FBgn0025790,FBgn0001624,FBgn0264307,FBgn0033692,FBgn0043550,FBgn0014002,FBgn0001316,FBgn0002932,FBgn0032812,FBgn0086757,FBgn0001233,FBgn0034282,FBgn0026378,FBgn0014141,FBgn0265003,FBgn0015622,FBgn0013718,FBgn0037760,FBgn0262526,FBgn0261836,FBgn0266084,FBgn0262739,FBgn0265487,FBgn0000319,FBgn0036147,FBgn0003892,FBgn0086356,FBgn0003310,FBgn0020510
GO:0009913	epidermal cell differentiation	biological_process	1.869e-06	2.3831e-05	31	3612	50	12231	FBgn0002413,FBgn0035533,FBgn0037671,FBgn0262111,FBgn0001085,FBgn0000499,FBgn0016081,FBgn0003090,FBgn0003744,FBgn0010341,FBgn0039532,FBgn0015615,FBgn0261064,FBgn0031903,FBgn0001075,FBgn0003028,FBgn0001122,FBgn0003447,FBgn0001083,FBgn0005536,FBgn0024273,FBgn0260934,FBgn0016977,FBgn0002577,FBgn0035719,FBgn0026181,FBgn0265434,FBgn0010434,FBgn0264272,FBgn0263289,FBgn0041203
GO:0016023	cytoplasmic membrane-bounded vesicle	cellular_component	1.8755e-06	2.3883e-05	65	3612	133	12231	FBgn0030089,FBgn0035290,FBgn0004649,FBgn0082585,FBgn0027505,FBgn0033339,FBgn0036141,FBgn0261722,FBgn0028969,FBgn0000183,FBgn0266758,FBgn0008635,FBgn0026378,FBgn0039900,FBgn0025382,FBgn0033460,FBgn0259824,FBgn0004179,FBgn0040475,FBgn0004644,FBgn0030341,FBgn0002121,FBgn0016975,FBgn0264560,FBgn0013342,FBgn0003892,FBgn0000319,FBgn0087002,FBgn0262125,FBgn0030600,FBgn0025725,FBgn0085443,FBgn0005586,FBg…
GO:0045793	positive regulation of cell size	biological_process	2.0688e-06	2.631e-05	19	3612	25	12231	FBgn0003205,FBgn0013984,FBgn0013987,FBgn0010379,FBgn0015279,FBgn0021796,FBgn0024329,FBgn0041191,FBgn0266756,FBgn0037874,FBgn0261524,FBgn0020622,FBgn0019990,FBgn0264691,FBgn0024248,FBgn0267390,FBgn0020386,FBgn0037491,FBgn0035411
GO:0007306	eggshell chorion assembly	biological_process	2.1283e-06	2.6967e-05	45	3612	83	12231	FBgn0010341,FBgn0015799,FBgn0011766,FBgn0026238,FBgn0262526,FBgn0000547,FBgn0014343,FBgn0010303,FBgn0263929,FBgn0003870,FBgn0004650,FBgn0033846,FBgn0264922,FBgn0262114,FBgn0000250,FBgn0000229,FBgn0011763,FBgn0003731,FBgn0036715,FBgn0023509,FBgn0030018,FBgn0010235,FBgn0263979,FBgn0263987,FBgn0038826,FBgn0000307,FBgn0010382,FBgn0040207,FBgn0002914,FBgn0000996,FBgn0023423,FBgn0004577,FBgn0016034,FBg…
GO:0046579	positive regulation of Ras protein signal transduction	biological_process	2.1287e-06	2.6967e-05	34	3612	57	12231	FBgn0037255,FBgn0259483,FBgn0261556,FBgn0003079,FBgn0262562,FBgn0015402,FBgn0037093,FBgn0038504,FBgn0031883,FBgn0035802,FBgn0001965,FBgn0025740,FBgn0044323,FBgn0024277,FBgn0264598,FBgn0263782,FBgn0050440,FBgn0264922,FBgn0040011,FBgn0004907,FBgn0035437,FBgn0032796,FBgn0011573,FBgn0021818,FBgn0020238,FBgn0032388,FBgn0043070,FBgn0039566,FBgn0031762,FBgn0031633,FBgn0261119,FBgn0035574,FBgn0023172,FBg…
GO:0051057	positive regulation of small GTPase mediated signal transduction	biological_process	2.1287e-06	2.6967e-05	34	3612	57	12231	FBgn0040011,FBgn0004907,FBgn0035437,FBgn0032796,FBgn0011573,FBgn0021818,FBgn0020238,FBgn0032388,FBgn0043070,FBgn0039566,FBgn0031762,FBgn0031633,FBgn0261119,FBgn0035574,FBgn0023172,FBgn0025836,FBgn0037255,FBgn0259483,FBgn0261556,FBgn0003079,FBgn0262562,FBgn0015402,FBgn0037093,FBgn0038504,FBgn0031883,FBgn0001965,FBgn0035802,FBgn0025740,FBgn0024277,FBgn0044323,FBgn0264598,FBgn0263782,FBgn0050440,FBg…
GO:0010639	negative regulation of organelle organization	biological_process	2.1417e-06	2.7075e-05	40	3612	71	12231	FBgn0250788,FBgn0039227,FBgn0028978,FBgn0004378,FBgn0262519,FBgn0263197,FBgn0036257,FBgn0033845,FBgn0264272,FBgn0035533,FBgn0026620,FBgn0003567,FBgn0015546,FBgn0013756,FBgn0027575,FBgn0013733,FBgn0261787,FBgn0038747,FBgn0036964,FBgn0026326,FBgn0263987,FBgn0024329,FBgn0041174,FBgn0041100,FBgn0004373,FBgn0250823,FBgn0003268,FBgn0260749,FBgn0021760,FBgn0030082,FBgn0036480,FBgn0011474,FBgn0003884,FBg…
GO:0035222	wing disc pattern formation	biological_process	2.1428e-06	2.7075e-05	40	3612	71	12231	FBgn0031005,FBgn0005322,FBgn0013718,FBgn0027548,FBgn0027594,FBgn0000179,FBgn0003892,FBgn0041111,FBgn0003731,FBgn0040388,FBgn0003053,FBgn0263930,FBgn0004644,FBgn0004859,FBgn0040071,FBgn0003396,FBgn0003716,FBgn0014037,FBgn0004009,FBgn0003415,FBgn0024234,FBgn0000083,FBgn0020306,FBgn0000099,FBgn0053554,FBgn0037021,FBgn0003975,FBgn0001169,FBgn0039380,FBgn0036814,FBgn0261885,FBgn0028387,FBgn0011648,FBg…
GO:0051650	establishment of vesicle localization	biological_process	2.1736e-06	2.7428e-05	59	3612	118	12231	FBgn0259824,FBgn0003360,FBgn0039900,FBgn0267002,FBgn0053653,FBgn0010300,FBgn0013997,FBgn0004179,FBgn0020251,FBgn0039132,FBgn0031106,FBgn0034691,FBgn0261279,FBgn0004242,FBgn0039140,FBgn0016975,FBgn0002121,FBgn0038816,FBgn0086372,FBgn0013342,FBgn0000319,FBgn0026313,FBgn0013343,FBgn0086784,FBgn0046704,FBgn0262125,FBgn0027655,FBgn0013759,FBgn0264855,FBgn0030412,FBgn0043012,FBgn0261041,FBgn0030089,FBg…
GO:0042059	negative regulation of epidermal growth factor receptor signaling pathway	biological_process	2.2019e-06	2.7714e-05	22	3612	31	12231	FBgn0039402,FBgn0031450,FBgn0041184,FBgn0003416,FBgn0000547,FBgn0015279,FBgn0042085,FBgn0014388,FBgn0020224,FBgn0260940,FBgn0027363,FBgn0000635,FBgn0264959,FBgn0010825,FBgn0003165,FBgn0040271,FBgn0033081,FBgn0004638,FBgn0035106,FBgn0260938,FBgn0020440,FBgn0015399
GO:1901185	negative regulation of ERBB signaling pathway	biological_process	2.2019e-06	2.7714e-05	22	3612	31	12231	FBgn0010825,FBgn0003165,FBgn0040271,FBgn0033081,FBgn0014388,FBgn0260940,FBgn0020224,FBgn0027363,FBgn0264959,FBgn0000635,FBgn0260938,FBgn0020440,FBgn0015399,FBgn0004638,FBgn0035106,FBgn0039402,FBgn0031450,FBgn0000547,FBgn0003416,FBgn0015279,FBgn0042085,FBgn0041184
GO:0000079	regulation of cyclin-dependent protein serine/threonine kinase activity	biological_process	2.2279e-06	2.7969e-05	21	3612	29	12231	FBgn0264848,FBgn0000405,FBgn0025455,FBgn0010316,FBgn0000351,FBgn0262699,FBgn0001297,FBgn0010315,FBgn0261786,FBgn0011737,FBgn0037816,FBgn0027053,FBgn0041171,FBgn0263237,FBgn0011217,FBgn0010314,FBgn0025674,FBgn0000404,FBgn0015625,FBgn0012058,FBgn0001086
GO:1904029	regulation of cyclin-dependent protein kinase activity	biological_process	2.2279e-06	2.7969e-05	21	3612	29	12231	FBgn0264848,FBgn0025455,FBgn0010316,FBgn0000405,FBgn0001297,FBgn0262699,FBgn0000351,FBgn0010315,FBgn0261786,FBgn0011737,FBgn0037816,FBgn0027053,FBgn0041171,FBgn0011217,FBgn0263237,FBgn0010314,FBgn0025674,FBgn0000404,FBgn0012058,FBgn0015625,FBgn0001086
GO:0007098	centrosome cycle	biological_process	2.3245e-06	2.9144e-05	53	3612	103	12231	FBgn0001308,FBgn0035295,FBgn0026431,FBgn0036059,FBgn0026371,FBgn0013765,FBgn0021760,FBgn0033897,FBgn0031575,FBgn0260399,FBgn0036480,FBgn0011692,FBgn0261618,FBgn0086356,FBgn0020910,FBgn0061200,FBgn0003887,FBgn0086710,FBgn0020497,FBgn0086359,FBgn0001233,FBgn0086757,FBgn0265574,FBgn0000147,FBgn0004378,FBgn0267351,FBgn0011737,FBgn0260439,FBgn0014026,FBgn0015754,FBgn0003525,FBgn0004889,FBgn0004379,FBg…
GO:1903046	meiotic cell cycle process	biological_process	2.3354e-06	2.9145e-05	84	3612	184	12231	FBgn0011020,FBgn0265297,FBgn0032848,FBgn0003124,FBgn0263391,FBgn0261239,FBgn0003371,FBgn0005596,FBgn0026620,FBgn0004581,FBgn0035233,FBgn0040347,FBgn0003943,FBgn0011659,FBgn0015546,FBgn0260399,FBgn0011606,FBgn0028968,FBgn0031536,FBgn0260985,FBgn0026431,FBgn0011818,FBgn0020255,FBgn0026371,FBgn0036059,FBgn0002901,FBgn0034646,FBgn0003041,FBgn0002873,FBgn0262526,FBgn0015218,FBgn0004655,FBgn0264694,FBg…
GO:0007507	heart development	biological_process	2.3378e-06	2.9145e-05	53	3612	103	12231	FBgn0000014,FBgn0003716,FBgn0026597,FBgn0013997,FBgn0004028,FBgn0020299,FBgn0001122,FBgn0004009,FBgn0011655,FBgn0000633,FBgn0003507,FBgn0029504,FBgn0020251,FBgn0011656,FBgn0004606,FBgn0003391,FBgn0004644,FBgn0004859,FBgn0010434,FBgn0004117,FBgn0001085,FBgn0000546,FBgn0003963,FBgn0004921,FBgn0010389,FBgn0263782,FBgn0262473,FBgn0003205,FBgn0000499,FBgn0028789,FBgn0264089,FBgn0028582,FBgn0003124,FBg…
GO:0007447	imaginal disc pattern formation	biological_process	2.3381e-06	2.9145e-05	53	3612	103	12231	FBgn0003731,FBgn0041111,FBgn0003053,FBgn0004197,FBgn0040388,FBgn0015589,FBgn0000611,FBgn0004859,FBgn0004644,FBgn0263930,FBgn0003396,FBgn0040071,FBgn0026597,FBgn0000014,FBgn0003716,FBgn0000251,FBgn0004009,FBgn0014037,FBgn0003415,FBgn0005322,FBgn0031005,FBgn0020493,FBgn0027548,FBgn0013718,FBgn0027594,FBgn0000179,FBgn0003892,FBgn0052133,FBgn0261885,FBgn0028387,FBgn0004889,FBgn0010575,FBgn0011648,FBg…
GO:0001736	establishment of planar polarity	biological_process	2.3395e-06	2.9145e-05	53	3612	103	12231	FBgn0014863,FBgn0264272,FBgn0052179,FBgn0026181,FBgn0001297,FBgn0264493,FBgn0014388,FBgn0003118,FBgn0034049,FBgn0016977,FBgn0259212,FBgn0031903,FBgn0001075,FBgn0000017,FBgn0003090,FBgn0034408,FBgn0039532,FBgn0005630,FBgn0011817,FBgn0003310,FBgn0266756,FBgn0002413,FBgn0037164,FBgn0028371,FBgn0003651,FBgn0003053,FBgn0263289,FBgn0003731,FBgn0041203,FBgn0035719,FBgn0003391,FBgn0015919,FBgn0265434,FBg…
GO:0007164	establishment of tissue polarity	biological_process	2.3395e-06	2.9145e-05	53	3612	103	12231	FBgn0000017,FBgn0001075,FBgn0031903,FBgn0259212,FBgn0016977,FBgn0034049,FBgn0003118,FBgn0014388,FBgn0264493,FBgn0001297,FBgn0026181,FBgn0052179,FBgn0264272,FBgn0014863,FBgn0003651,FBgn0028371,FBgn0037164,FBgn0002413,FBgn0266756,FBgn0003310,FBgn0011817,FBgn0005630,FBgn0034408,FBgn0039532,FBgn0003090,FBgn0001122,FBgn0004009,FBgn0026323,FBgn0004373,FBgn0261064,FBgn0015615,FBgn0250823,FBgn0260934,FBg…
GO:0008354	germ cell migration	biological_process	2.4566e-06	3.0546e-05	29	3612	46	12231	FBgn0003862,FBgn0026630,FBgn0010389,FBgn0260635,FBgn0046687,FBgn0263782,FBgn0040309,FBgn0086359,FBgn0005659,FBgn0038341,FBgn0025373,FBgn0000320,FBgn0005632,FBgn0000014,FBgn0024236,FBgn0261434,FBgn0003165,FBgn0020238,FBgn0037315,FBgn0260632,FBgn0266521,FBgn0263289,FBgn0016078,FBgn0003507,FBgn0033476,FBgn0004606,FBgn0003391,FBgn0053558,FBgn0004644
GO:0035091	phosphatidylinositol binding	molecular_function	2.4582e-06	3.0546e-05	29	3612	46	12231	FBgn0011661,FBgn0052758,FBgn0086372,FBgn0267378,FBgn0015278,FBgn0011202,FBgn0027574,FBgn0050372,FBgn0034265,FBgn0010379,FBgn0033996,FBgn0002938,FBgn0027569,FBgn0250788,FBgn0037280,FBgn0260499,FBgn0025381,FBgn0260798,FBgn0033075,FBgn0036372,FBgn0003218,FBgn0002932,FBgn0040475,FBgn0003041,FBgn0029976,FBgn0038065,FBgn0004387,FBgn0033244,FBgn0037648
GO:0017038	protein import	biological_process	2.5707e-06	3.1904e-05	44	3612	81	12231	FBgn0264922,FBgn0041585,FBgn0003892,FBgn0000250,FBgn0022213,FBgn0262743,FBgn0033737,FBgn0061200,FBgn0003205,FBgn0045073,FBgn0027868,FBgn0010379,FBgn0027338,FBgn0001079,FBgn0039120,FBgn0086358,FBgn0031456,FBgn0000611,FBgn0039302,FBgn0004644,FBgn0033264,FBgn0011692,FBgn0024921,FBgn0013756,FBgn0261385,FBgn0267727,FBgn0262647,FBgn0023423,FBgn0035233,FBgn0002413,FBgn0026207,FBgn0010441,FBgn0262866,FBg…
GO:0045926	negative regulation of growth	biological_process	2.7158e-06	3.3661e-05	46	3612	86	12231	FBgn0001150,FBgn0259483,FBgn0038197,FBgn0263289,FBgn0025790,FBgn0001122,FBgn0267002,FBgn0264959,FBgn0039668,FBgn0024273,FBgn0034646,FBgn0030600,FBgn0010379,FBgn0263120,FBgn0262733,FBgn0000547,FBgn0053193,FBgn0262081,FBgn0041171,FBgn0041629,FBgn0020493,FBgn0036165,FBgn0028734,FBgn0014133,FBgn0000546,FBgn0020440,FBgn0020279,FBgn0034897,FBgn0262516,FBgn0000017,FBgn0001075,FBgn0261041,FBgn0259685,FBg…
GO:0044456	synapse part	cellular_component	2.7465e-06	3.3999e-05	68	3612	142	12231	FBgn0039911,FBgn0086372,FBgn0015218,FBgn0053208,FBgn0013343,FBgn0053653,FBgn0000635,FBgn0260934,FBgn0086677,FBgn0039914,FBgn0001624,FBgn0004242,FBgn0039883,FBgn0039132,FBgn0034691,FBgn0262483,FBgn0026439,FBgn0266756,FBgn0031450,FBgn0266719,FBgn0028400,FBgn0024814,FBgn0030230,FBgn0024833,FBgn0043012,FBgn0030412,FBgn0263111,FBgn0260964,FBgn0031261,FBgn0035060,FBgn0000319,FBgn0031702,FBgn0013342,FBg…
GO:0035770	ribonucleoprotein granule	cellular_component	2.796e-06	3.4519e-05	28	3612	44	12231	FBgn0020261,FBgn0015218,FBgn0267385,FBgn0038826,FBgn0262743,FBgn0262526,FBgn0028707,FBgn0266053,FBgn0036735,FBgn0263231,FBgn0016034,FBgn0034921,FBgn0016070,FBgn0000615,FBgn0004838,FBgn0263974,FBgn0250816,FBgn0036621,FBgn0020279,FBgn0004419,FBgn0003520,FBgn0051992,FBgn0261014,FBgn0052016,FBgn0032340,FBgn0003483,FBgn0041775,FBgn0000114
GO:0072358	cardiovascular system development	biological_process	2.804e-06	3.4519e-05	54	3612	106	12231	FBgn0028582,FBgn0264089,FBgn0016797,FBgn0003118,FBgn0035498,FBgn0003124,FBgn0261963,FBgn0011648,FBgn0010238,FBgn0002973,FBgn0003430,FBgn0015777,FBgn0082585,FBgn0260632,FBgn0028675,FBgn0003651,FBgn0028573,FBgn0002643,FBgn0259984,FBgn0002526,FBgn0003371,FBgn0003888,FBgn0001105,FBgn0000606,FBgn0004009,FBgn0001122,FBgn0020299,FBgn0004028,FBgn0026597,FBgn0013997,FBgn0000014,FBgn0003716,FBgn0011656,FBg…
GO:0072359	circulatory system development	biological_process	2.804e-06	3.4519e-05	54	3612	106	12231	FBgn0028789,FBgn0000499,FBgn0003205,FBgn0262473,FBgn0263782,FBgn0010389,FBgn0004921,FBgn0000546,FBgn0003963,FBgn0001085,FBgn0010434,FBgn0004117,FBgn0004859,FBgn0004644,FBgn0011656,FBgn0003391,FBgn0004606,FBgn0029504,FBgn0020251,FBgn0003507,FBgn0000633,FBgn0011655,FBgn0004009,FBgn0001122,FBgn0020299,FBgn0013997,FBgn0026597,FBgn0004028,FBgn0003716,FBgn0000014,FBgn0002526,FBgn0003371,FBgn0259984,FBg…
GO:0048565	digestive tract development	biological_process	2.8062e-06	3.4519e-05	54	3612	106	12231	FBgn0086901,FBgn0001325,FBgn0020307,FBgn0000543,FBgn0003310,FBgn0261563,FBgn0003651,FBgn0003984,FBgn0026562,FBgn0014127,FBgn0004198,FBgn0011648,FBgn0003312,FBgn0029006,FBgn0264089,FBgn0003118,FBgn0259685,FBgn0024244,FBgn0002552,FBgn0003339,FBgn0016075,FBgn0267348,FBgn0020493,FBgn0032006,FBgn0027108,FBgn0001250,FBgn0000449,FBgn0000229,FBgn0003169,FBgn0000137,FBgn0000546,FBgn0003391,FBgn0016917,FBg…
GO:0055123	digestive system development	biological_process	2.8062e-06	3.4519e-05	54	3612	106	12231	FBgn0003312,FBgn0002552,FBgn0024244,FBgn0259685,FBgn0003118,FBgn0264089,FBgn0029006,FBgn0011648,FBgn0004198,FBgn0003984,FBgn0261563,FBgn0003651,FBgn0003310,FBgn0014127,FBgn0026562,FBgn0020307,FBgn0001325,FBgn0086901,FBgn0000543,FBgn0004009,FBgn0000251,FBgn0001311,FBgn0004893,FBgn0000014,FBgn0002525,FBgn0003041,FBgn0032812,FBgn0013765,FBgn0040505,FBgn0003388,FBgn0004644,FBgn0265434,FBgn0016917,FBg…
GO:0043565	sequence-specific DNA binding	molecular_function	2.8274e-06	3.4736e-05	127	3612	305	12231	FBgn0011655,FBgn0003964,FBgn0261953,FBgn0038197,FBgn0004606,FBgn0001180,FBgn0003720,FBgn0028926,FBgn0004859,FBgn0000611,FBgn0052105,FBgn0265193,FBgn0005612,FBgn0002521,FBgn0038063,FBgn0004607,FBgn0264954,FBgn0015828,FBgn0005638,FBgn0027951,FBgn0039683,FBgn0028789,FBgn0002576,FBgn0028550,FBgn0000137,FBgn0034726,FBgn0000546,FBgn0015240,FBgn0003870,FBgn0264075,FBgn0025334,FBgn0011763,FBgn0000413,FBg…
[truncated: 7,196 more rows]

## Sheet: GO terms with DE mRNA_Cag_Que
Enriched GO terms for DE mRNAs in oviposition inhibition process
GO_accession	Description	Term_type	Over_represented_pValue	Corrected_pValue	DEG_item	DEG_list	Bg_item	Bg_list	Gene_names
[truncated: 2,654 more rows]

## Sheet: GO terms with DE mRNA_Rel_Cag
Enriched GO terms for DE mRNAs in oviposition recovery process
[truncated: 3,470 more rows]

## Sheet: Pathways with DE mRNA_Que_Vir
Enriched KEGG pathways for DE mRNAs in ovary activation process
[truncated: 116 more rows]

[truncated: 2 more sheets: Pathways with DE mRNA_Cag_Que, Pathways with DE mRNA_Rel_Cag]
